# Supplementary material for: The Bats of Greece: An Updated Review of Their Distribution, Ecology and Conservation
Source: Animals (Basel). 2023 Aug 5;13(15):2529. doi: 10.3390/ani13152529 (PMC10417856; doi:10.3390/ani13152529)
Supplement: Supplementary file 1 [file animals-13-02529-s001.zip]

Archive with 1 entries (1 files):
- animals-2458148-supplementary.xlsx
