# Supplementary material for: The Bats of Greece: An Updated Review of Their Distribution, Ecology and Conservation
Source: Animals (Basel). 2023 Aug 5;13(15):2529. doi: 10.3390/ani13152529 (PMC10417856; doi:10.3390/ani13152529)
Supplement: Supplementary file 1 [file animals-13-02529-s001.zip › animals-2458148-supplementary.xlsx]

## Sheet: FINAL
locality_id_NHMC	Locality	Area	Region	Prefecture	Latdd	Londd	Roost	activity	Taxon name	YEAR	Reference	Published/Unpublished
4749	Dadia Forest Reserve	Dadia	East Macedonia and Thrace	Evrou	41.1	26.19	0	Observation	Rhinolophus hipposideros	1995	Adamakopoulos et al. 1995	Published
4749	Dadia Forest Reserve	Dadia	East Macedonia and Thrace	Evrou	41.1	26.19	0	Observation	Rhinolophus ferrumequinum	1995	Adamakopoulos et al. 1995	Published
4749	Dadia Forest Reserve	Dadia	East Macedonia and Thrace	Evrou	41.1	26.19	0	Observation	Rhinolophus blasii	1995	Adamakopoulos et al. 1995	Published
4749	Dadia Forest Reserve	Dadia	East Macedonia and Thrace	Evrou	41.1	26.19	0	Observation	Pipistrellus nathusii	1995	Adamakopoulos et al. 1995	Published
4749	Dadia Forest Reserve	Dadia	East Macedonia and Thrace	Evrou	41.1	26.19	0	Observation	Pipistrellus kuhlii	1995	Adamakopoulos et al. 1995	Published
4749	Dadia Forest Reserve	Dadia	East Macedonia and Thrace	Evrou	41.1	26.19	0	Observation	Nyctalus noctula	1995	Adamakopoulos et al. 1995	Published
4749	Dadia Forest Reserve	Dadia	East Macedonia and Thrace	Evrou	41.1	26.19	0	Observation	Myotis myotis	1995	Adamakopoulos et al. 1995	Published
4749	Dadia Forest Reserve	Dadia	East Macedonia and Thrace	Evrou	41.1	26.19	0	Observation	Eptesicus serotinus	1995	Adamakopoulos et al. 1995	Published
4905	Porto Lagos	Porto Lagos	East Macedonia and Thrace	Xanthis	41	25.11	0	Observation	Tadarida teniotis	1987	Alivizatos & Goutner 1999	Published
4905	Porto Lagos	Porto Lagos	East Macedonia and Thrace	Xanthis	41	25.11	0	Observation	Rhinolophus ferrumequinum	1987	Alivizatos & Goutner 1999	Published
6003	Schinias - Marathon National Park	Schinias	Attica	Anatolikis Attikis	38.14	24.03	0	Trapping	Rhinolophus ferrumequinum	2016	Alivizatos et al., 2019	Published
6003	Schinias - Marathon National Park	Schinias	Attica	Anatolikis Attikis	38.14	24.03	0	Trapping	Pipistrellus kuhlii	2016	Alivizatos et al., 2019	Published
6003	Schinias - Marathon National Park	Schinias	Attica	Anatolikis Attikis	38.14	24.03	0	Trapping	Myotis nattereri	2016	Alivizatos et al., 2019	Published
6003	Schinias - Marathon National Park	Schinias	Attica	Anatolikis Attikis	38.14	24.03	0	Trapping	Myotis davidii	2016	Alivizatos et al., 2019	Published
6003	Schinias - Marathon National Park	Schinias	Attica	Anatolikis Attikis	38.14	24.03	0	Trapping	Miniopterus schreibersii	2016	Alivizatos et al., 2019	Published
6003	Schinias - Marathon National Park	Schinias	Attica	Anatolikis Attikis	38.14	24.03	0	Recording	Tadarida teniotis	2016	Alivizatos et al., 2019	Published
6003	Schinias - Marathon National Park	Schinias	Attica	Anatolikis Attikis	38.14	24.03	0	Recording	Pipistrellus pipistrellus	2016	Alivizatos et al., 2019	Published
6003	Schinias - Marathon National Park	Schinias	Attica	Anatolikis Attikis	38.14	24.03	0	Recording	Hypsugo savii	2016	Alivizatos et al., 2019	Published
3351	Schinias Marathona	Schinias	Attica	Anatolikis Attikis	38.15	24	0	Other	Rhinolophus ferrumequinum	2008	Alivizatos, Ioannidis et al., 2019	Published
3351	Schinias Marathona	Schinias	Attica	Anatolikis Attikis	38.15	24	0	Other	Pipistrellus kuhlii	2010	Alivizatos, Ioannidis et al., 2019	Published
3351	Schinias Marathona	Schinias	Attica	Anatolikis Attikis	38.15	24	0	Other	Rhinolophus blasii	2010	Alivizatos, Ioannidis et al., 2019	Published
3351	Schinias Marathona	Schinias	Attica	Anatolikis Attikis	38.15	24	0	Other	Myotis nattereri	2001	Alivizatos, Ioannidis et al., 2019	Published
3351	Schinias Marathona	Schinias	Attica	Anatolikis Attikis	38.15	24	0	Other	Pipistrellus kuhlii	2005	Alivizatos, Ioannidis et al., 2019	Published
3351	Schinias Marathona	Schinias	Attica	Anatolikis Attikis	38.15	24	0	Other	Pipistrellus kuhlii	2009	Alivizatos, Ioannidis et al., 2019	Published
3030	Vitsa Livadakia	Zagori	Epirus	Ioanninon	39.85	20.73	0	Recording	Pipistrellus pipistrellus	2013	Avtzis et al., 2018	Published
3030	Vitsa Livadakia	Zagori	Epirus	Ioanninon	39.85	20.73	0	Recording	Hypsugo savii	2013	Avtzis et al., 2018	Published
3031	Vitsa control	Zagori	Epirus	Ioanninon	39.84	20.73	0	Recording	Pipistrellus pipistrellus	2013	Avtzis et al., 2018	Published
3031	Vitsa control	Zagori	Epirus	Ioanninon	39.84	20.73	0	Recording	Hypsugo savii	2013	Avtzis et al., 2018	Published
3032	Aidonochori Panagia Aidololalousa	Konitsa	Epirus	Ioanninon	40.03	20.6	0	Recording	Pipistrellus pygmaeus	2013	Avtzis et al., 2018	Published
3032	Aidonochori Panagia Aidololalousa	Konitsa	Epirus	Ioanninon	40.03	20.6	0	Recording	Pipistrellus pipistrellus	2013	Avtzis et al., 2018	Published
3034	Panagia Mazi	Konitsa	Epirus	Ioanninon	40.04	20.66	0	Trapping	Eptesicus serotinus	2013	Avtzis et al., 2018	Published
3034	Panagia Mazi	Konitsa	Epirus	Ioanninon	40.04	20.66	0	Recording	Pipistrellus pygmaeus	2013	Avtzis et al., 2018	Published
3034	Panagia Mazi	Konitsa	Epirus	Ioanninon	40.04	20.66	0	Recording	Pipistrellus kuhlii	2013	Avtzis et al., 2018	Published
3034	Panagia Mazi	Konitsa	Epirus	Ioanninon	40.04	20.66	0	Recording	Hypsugo savii	2013	Avtzis et al., 2018	Published
3034	Panagia Mazi	Konitsa	Epirus	Ioanninon	40.04	20.66	0	Recording	Eptesicus serotinus	2013	Avtzis et al., 2018	Published
3035	Mazi control	Konitsa	Epirus	Ioanninon	40.04	20.67	0	Recording	Pipistrellus pygmaeus	2013	Avtzis et al., 2018	Published
3035	Mazi control	Konitsa	Epirus	Ioanninon	40.04	20.67	0	Recording	Pipistrellus pipistrellus	2013	Avtzis et al., 2018	Published
3036	Konitsa Kouri	Konitsa	Epirus	Ioanninon	40.04	20.76	0	Recording	Hypsugo savii	2013	Avtzis et al., 2018	Published
3037	Konitsa control	Konitsa	Epirus	Ioanninon	40.05	20.78	0	Recording	Miniopterus schreibersii	2013	Avtzis et al., 2018	Published
3038	Molista sacred	Konitsa	Epirus	Ioanninon	40.12	20.81	0	Recording	Miniopterus schreibersii	2013	Avtzis et al., 2018	Published
3039	Molista control	Konitsa	Epirus	Ioanninon	40.12	20.82	0	Recording	Pipistrellus pipistrellus	2013	Avtzis et al., 2018	Published
3040	Mesovouni sacred	Konitsa	Epirus	Ioanninon	39.93	20.62	0	Recording	Pipistrellus pygmaeus	2013	Avtzis et al., 2018	Published
3041	Mesovouni alter control	Konitsa	Epirus	Ioanninon	39.93	20.62	0	Recording	Pipistrellus pygmaeus	2013	Avtzis et al., 2018	Published
3041	Mesovouni alter control	Konitsa	Epirus	Ioanninon	39.93	20.62	0	Recording	Pipistrellus pipistrellus	2013	Avtzis et al., 2018	Published
3042	Kato Pedina Anilia	Zagori	Epirus	Ioanninon	39.87	20.67	0	Recording	Pipistrellus kuhlii	2013	Avtzis et al., 2018	Published
3043	Elafotopos Kri Panagias	Zagori	Epirus	Ioanninon	39.9	20.65	0	Recording	Pipistrellus pygmaeus	2013	Avtzis et al., 2018	Published
3044	Elafotopos control	Zagori	Epirus	Ioanninon	39.9	20.65	0	Recording	Pipistrellus pipistrellus	2013	Avtzis et al., 2018	Published
4003	Cave	Hills south of [Hania]	Crete	Chanion	35.47	24.02	Cave	Other	Rhinolophus hipposideros	1905	Bate 1905	Published
4005	Cave close to the sea	NW coast	Crete	Chanion	35.52	24.04	Cave	Other	Rhinolophus ferrumequinum	1905	Bate 1905	Published
4725	Cave in Parnassos “Jurkgrotte, der Bielshöhle bei Rübeland, vom Parnass”	Parnassus Mt.	Central Greece	Voiotias	38.51	22.66	Cave	Observation	Rhinolophus ferrumequinum	1912	Bau 1929, Miller 1912	Published
4725	Cave in Parnassos “Jurkgrotte, der Bielshöhle bei Rübeland, vom Parnass”	Parnassus Mt.	Central Greece	Voiotias	38.51	22.66	Cave	Observation	Myotis myotis	1912	Bau 1929, Miller 1912	Published
4778	Galleries at Kimmeria	Kimmeria	East Macedonia and Thrace	Xanthis	41.15	24.93	Mine	Trapping	Myotis myotis	1989	Benda & Horacek 1995, Hanak et al. 2001	Published
4778	Galleries at Kimmeria	Kimmeria	East Macedonia and Thrace	Xanthis	41.15	24.93	Mine	Trapping	Myotis capaccinii	1989	Benda & Horacek 1995, Hanak et al. 2001	Published
4778	Galleries at Kimmeria	Kimmeria	East Macedonia and Thrace	Xanthis	41.15	24.93	Mine	Trapping	Myotis blythii	1989	Benda & Horacek 1995, Hanak et al. 2001	Published
4778	Galleries at Kimmeria	Kimmeria	East Macedonia and Thrace	Xanthis	41.15	24.93	Mine	Trapping	Miniopterus schreibersii	1989	Benda & Horacek 1995, Hanak et al. 2001	Published
4697	Arkoudorema river	Dipotama	East Macedonia and Thrace	Dramas	41.34	24.59	0	Trapping	Myotis davidii	2000	Benda & Tsytsulina 2000	Published
4848	Marathoussa	Marathoussa	Central Macedonia	Chalkidikis	40.55	23.47	0	Observation	Myotis davidii	2000	Benda & Tsytsulina 2000	Published
4855	Metalliko	Metaliko	Central Macedonia	Kilkis	41.01	22.81	0	Trapping	Myotis davidii	2000	Benda & Tsytsulina 2000	Published
4874	Neglei	Neglei	East Macedonia and Thrace	Dramas	41.25	23.97	0	Trapping	Myotis davidii	2000	Benda & Tsytsulina 2000	Published
4686	Aliakmonas river near Nestorio	Nestorio	West Macedonia	Kastorias	40.4	21.06	0	Observation	Myotis davidii	1987	Benda & Tsytsulina 2000, cf. Volleth 1987	Published
7792	Megisti, rocky cliff	Megisti (Kastellorizo)	South Aegean	Dodekannisou	36.14	29.59	0	Recording	Tadarida teniotis	2012	Benda & Uhrin 2017	Published
7792	Megisti, rocky cliff	Megisti (Kastellorizo)	South Aegean	Dodekannisou	36.14	29.59	0	Recording	Pipistrellus kuhlii	2012	Benda & Uhrin 2017	Published
7792	Megisti, rocky cliff	Megisti (Kastellorizo)	South Aegean	Dodekannisou	36.14	29.59	0	Recording	Eptesicus anatolicus	2012	Benda & Uhrin 2017	Published
7795	Harani, corniche	Gialos, Symi	South Aegean	Dodekannisou	36.62	27.83	0	Recording	Hypsugo savii	2012	Benda & Uhrin 2017	Published
7796	Xynidas bay	Gialos, Symi	South Aegean	Dodekannisou	36.61	27.84	0	Recording	Hypsugo savii	2012	Benda & Uhrin 2017	Published
7790	Megisti town at a cistern	Megisti (Kastellorizo)	South Aegean	Dodekannisou	36.14	29.58	0	Recording	Pipistrellus kuhlii	2012	Benda & Uhrin 2017	Published
7791	Megisti, cistern above a rocky cliff	Megisti (Kastellorizo)	South Aegean	Dodekannisou	36.14	29.59	0	Trapping	Pipistrellus kuhlii	2012	Benda & Uhrin 2017	Published
7791	Megisti, cistern above a rocky cliff	Megisti (Kastellorizo)	South Aegean	Dodekannisou	36.14	29.59	0	Recording	Tadarida teniotis	2012	Benda & Uhrin 2017	Published
7791	Megisti, cistern above a rocky cliff	Megisti (Kastellorizo)	South Aegean	Dodekannisou	36.14	29.59	0	Recording	Rhinolophus ferrumequinum	2012	Benda & Uhrin 2017	Published
7788	Mandraki pine wood	Megisti (Kastellorizo)	South Aegean	Dodekannisou	36.14	29.59	0	Recording	Tadarida teniotis	2012	Benda & Uhrin 2017	Published
7788	Mandraki pine wood	Megisti (Kastellorizo)	South Aegean	Dodekannisou	36.14	29.59	0	Recording	Pipistrellus kuhlii	2012	Benda & Uhrin 2017	Published
7794	Kourkouniotis cistern	Ampeli, Symi	South Aegean	Dodekannisou	36.57	27.84	0	Trapping	Plecotus kolombatovici	2012	Benda & Uhrin 2017	Published
7794	Kourkouniotis cistern	Ampeli, Symi	South Aegean	Dodekannisou	36.57	27.84	0	Trapping	Myotis emarginatus	2012	Benda & Uhrin 2017	Published
7794	Kourkouniotis cistern	Ampeli, Symi	South Aegean	Dodekannisou	36.57	27.84	0	Trapping	Miniopterus schreibersii	2012	Benda & Uhrin 2017	Published
7794	Kourkouniotis cistern	Ampeli, Symi	South Aegean	Dodekannisou	36.57	27.84	0	Trapping	Hypsugo savii	2012	Benda & Uhrin 2017	Published
7794	Kourkouniotis cistern	Ampeli, Symi	South Aegean	Dodekannisou	36.57	27.84	0	Recording	Rhinolophus blasii	2012	Benda & Uhrin 2017	Published
7794	Kourkouniotis cistern	Ampeli, Symi	South Aegean	Dodekannisou	36.57	27.84	0	Recording	Pipistrellus pipistrellus	2012	Benda & Uhrin 2017	Published
7794	Kourkouniotis cistern	Ampeli, Symi	South Aegean	Dodekannisou	36.57	27.84	0	Recording	Pipistrellus kuhlii	2012	Benda & Uhrin 2017	Published
7788	Mandraki pine wood	Megisti (Kastellorizo)	South Aegean	Dodekannisou	36.14	29.59	0	Recording	Rhinolophus ferrumequinum	2012	Benda & Uhrin 2017	Published
7793	Pedio	Symi	South Aegean	Dodekannisou	36.61	27.85	0	Recording	Hypsugo savii	2012	Benda & Uhrin 2017	Published
7798	Cistern 300 m W of Agioi Anargyroi monastery	Karo, Symi	South Aegean	Dodekannisou	36.6	27.8	0	Trapping	Myotis blythii	2012	Benda & Uhrin 2017	Published
7798	Cistern 300 m W of Agioi Anargyroi monastery	Karo, Symi	South Aegean	Dodekannisou	36.6	27.8	0	Trapping	Hypsugo savii	2012	Benda & Uhrin 2017	Published
7798	Cistern 300 m W of Agioi Anargyroi monastery	Karo, Symi	South Aegean	Dodekannisou	36.6	27.8	0	Recording	Pipistrellus pipistrellus	2012	Benda & Uhrin 2017	Published
7798	Cistern 300 m W of Agioi Anargyroi monastery	Karo, Symi	South Aegean	Dodekannisou	36.6	27.8	0	Recording	Eptesicus anatolicus	2012	Benda & Uhrin 2017	Published
7742	Cistern at Agios Georgios tou Vounou Mon.	Megisti (Kastellorizo)	South Aegean	Dodekannisou	36.14	29.58	0	Recording	Rhinolophus blasii	2012	Benda & Uhrin 2017	Published
7742	Cistern at Agios Georgios tou Vounou Mon.	Megisti (Kastellorizo)	South Aegean	Dodekannisou	36.14	29.58	0	Recording	Pipistrellus pipistrellus	2012	Benda & Uhrin 2017	Published
7742	Cistern at Agios Georgios tou Vounou Mon.	Megisti (Kastellorizo)	South Aegean	Dodekannisou	36.14	29.58	0	Recording	Pipistrellus kuhlii	2012	Benda & Uhrin 2017	Published
7742	Cistern at Agios Georgios tou Vounou Mon.	Megisti (Kastellorizo)	South Aegean	Dodekannisou	36.14	29.58	0	Recording	Eptesicus anatolicus	2012	Benda & Uhrin 2017	Published
7797	Glyfonies, cistern	Symi	South Aegean	Dodekannisou	36.59	27.83	0	Trapping	Hypsugo savii	2012	Benda & Uhrin 2017	Published
7797	Glyfonies, cistern	Symi	South Aegean	Dodekannisou	36.59	27.83	0	Recording	Pipistrellus pipistrellus	2012	Benda & Uhrin 2017	Published
7797	Glyfonies, cistern	Symi	South Aegean	Dodekannisou	36.59	27.83	0	Recording	Hypsugo savii	2012	Benda & Uhrin 2017	Published
7789	Megisti town	Megisti (Kastellorizo)	South Aegean	Dodekannisou	36.14	29.58	0	Recording	Pipistrellus kuhlii	2012	Benda & Uhrin 2017	Published
7773	Livadia village	Astypalea	South Aegean	Dodekannisou	36.54	26.34	0	Recording	Pipistrellus kuhlii	2017	Benda & Uhrin 2017	Published
7773	Livadia village	Astypalea	South Aegean	Dodekannisou	36.54	26.34	0	Recording	Hypsugo savii	2017	Benda & Uhrin 2017	Published
7772	Hora castle	Astypalea	South Aegean	Dodekannisou	36.54	26.35	0	Trapping	Hypsugo savii	2017	Benda & Uhrin 2017	Published
7772	Hora castle	Astypalea	South Aegean	Dodekannisou	36.54	26.35	0	Recording	Tadarida teniotis	2017	Benda & Uhrin 2017	Published
7772	Hora castle	Astypalea	South Aegean	Dodekannisou	36.54	26.35	0	Recording	Pipistrellus kuhlii	2017	Benda & Uhrin 2017	Published
7772	Hora castle	Astypalea	South Aegean	Dodekannisou	36.54	26.35	0	Recording	Hypsugo savii	2017	Benda & Uhrin 2017	Published
7774	Livadia Fragma, northern bank	Astypalea	South Aegean	Dodekannisou	36.55	26.32	0	Recording	Tadarida teniotis	2017	Benda & Uhrin 2017	Published
7774	Livadia Fragma, northern bank	Astypalea	South Aegean	Dodekannisou	36.55	26.32	0	Recording	Rhinolophus blasii	2017	Benda & Uhrin 2017	Published
7774	Livadia Fragma, northern bank	Astypalea	South Aegean	Dodekannisou	36.55	26.32	0	Recording	Pipistrellus pipistrellus	2017	Benda & Uhrin 2017	Published
7774	Livadia Fragma, northern bank	Astypalea	South Aegean	Dodekannisou	36.55	26.32	0	Recording	Pipistrellus kuhlii	2017	Benda & Uhrin 2017	Published
7774	Livadia Fragma, northern bank	Astypalea	South Aegean	Dodekannisou	36.55	26.32	0	Recording	Hypsugo savii	2017	Benda & Uhrin 2017	Published
7776	Agios Konstantinos gardens	Astypalea	South Aegean	Dodekannisou	36.52	26.35	0	Recording	Tadarida teniotis	2017	Benda & Uhrin 2017	Published
7776	Agios Konstantinos gardens	Astypalea	South Aegean	Dodekannisou	36.52	26.35	0	Recording	Rhinolophus blasii	2017	Benda & Uhrin 2017	Published
7776	Agios Konstantinos gardens	Astypalea	South Aegean	Dodekannisou	36.52	26.35	0	Recording	Hypsugo savii	2017	Benda & Uhrin 2017	Published
7775	Negrou lower cave	Vatses, Astypalea	South Aegean	Dodekannisou	36.51	26.31	Cave	Observation	Rhinolophus blasii	2017	Benda & Uhrin 2017	Published
7771	Stavros spring	Ftera Mt., Astypalea	South Aegean	Dodekannisou	36.55	26.3	0	Recording	Tadarida teniotis	2017	Benda & Uhrin 2017	Published
7771	Stavros spring	Ftera Mt., Astypalea	South Aegean	Dodekannisou	36.55	26.3	0	Recording	Pipistrellus kuhlii	2017	Benda & Uhrin 2017	Published
7771	Stavros spring	Ftera Mt., Astypalea	South Aegean	Dodekannisou	36.55	26.3	0	Recording	Hypsugo savii	2017	Benda & Uhrin 2017	Published
7778	Kantouni village	Kalymnos	South Aegean	Dodekannisou	36.96	26.93	0	Recording	Tadarida teniotis	2017	Benda & Uhrin 2017	Published
7778	Kantouni village	Kalymnos	South Aegean	Dodekannisou	36.96	26.93	0	Recording	Pipistrellus pipistrellus	2017	Benda & Uhrin 2017	Published
7778	Kantouni village	Kalymnos	South Aegean	Dodekannisou	36.96	26.93	0	Recording	Pipistrellus kuhlii	2017	Benda & Uhrin 2017	Published
7787	Epta Parthenon cave	Pothia, Kalymnos	South Aegean	Dodekannisou	36.96	26.97	Cave	Recording	Tadarida teniotis	2017	Benda & Uhrin 2017	Published
7787	Epta Parthenon cave	Pothia, Kalymnos	South Aegean	Dodekannisou	36.96	26.97	Cave	Recording	Pipistrellus pipistrellus	2017	Benda & Uhrin 2017	Published
7787	Epta Parthenon cave	Pothia, Kalymnos	South Aegean	Dodekannisou	36.96	26.97	Cave	Recording	Pipistrellus kuhlii	2017	Benda & Uhrin 2017	Published
7783	Cave at Skalia	Kalymnos	South Aegean	Dodekannisou	37.03	26.95	Cave	Observation	Rhinolophus blasii	2017	Benda & Uhrin 2017	Published
7784	Skalia, Skalia cave area	Kalymnos	South Aegean	Dodekannisou	37.03	26.95	Cave	Recording	Tadarida teniotis	2017	Benda & Uhrin 2017	Published
7784	Skalia, Skalia cave area	Kalymnos	South Aegean	Dodekannisou	37.03	26.95	Cave	Recording	Pipistrellus kuhlii	2017	Benda & Uhrin 2017	Published
7780	Kefala cave area	Kalymnos	South Aegean	Dodekannisou	36.93	26.94	Cave	Recording	Tadarida teniotis	2017	Benda & Uhrin 2017	Published
7779	Kefala cave	Kalymnos	South Aegean	Dodekannisou	36.93	26.94	Cave	Observation	Plecotus kolombatovici	2017	Benda & Uhrin 2017	Published
7782	Daskalio cave	Rina, Kalymnos	South Aegean	Dodekannisou	36.97	27.03	Cave	Trapping	Plecotus kolombatovici	2017	Benda & Uhrin 2017	Published
7785	Agia Varvara cave	Pothia, Kalymnos	South Aegean	Dodekannisou	36.95	26.97	Cave	Trapping	Plecotus kolombatovici	2017	Benda & Uhrin 2017	Published
7785	Agia Varvara cave	Pothia, Kalymnos	South Aegean	Dodekannisou	36.95	26.97	Cave	Recording	Tadarida teniotis	2017	Benda & Uhrin 2017	Published
7785	Agia Varvara cave	Pothia, Kalymnos	South Aegean	Dodekannisou	36.95	26.97	Cave	Recording	Pipistrellus kuhlii	2017	Benda & Uhrin 2017	Published
7777	Arginonta, corniche	Kalymnos	South Aegean	Dodekannisou	37.01	26.96	0	Recording	Tadarida teniotis	2017	Benda & Uhrin 2017	Published
7777	Arginonta, corniche	Kalymnos	South Aegean	Dodekannisou	37.01	26.96	0	Recording	Pipistrellus pipistrellus	2017	Benda & Uhrin 2017	Published
7781	Rina, corniche	Kalymnos	South Aegean	Dodekannisou	36.97	27.02	0	Recording	Tadarida teniotis	2017	Benda & Uhrin 2017	Published
7781	Rina, corniche	Kalymnos	South Aegean	Dodekannisou	36.97	27.02	0	Recording	Pipistrellus pipistrellus	2017	Benda & Uhrin 2017	Published
7781	Rina, corniche	Kalymnos	South Aegean	Dodekannisou	36.97	27.02	0	Recording	Pipistrellus kuhlii	2017	Benda & Uhrin 2017	Published
7781	Rina, corniche	Kalymnos	South Aegean	Dodekannisou	36.97	27.02	0	Recording	Hypsugo savii	2017	Benda & Uhrin 2017	Published
7786	Pothia, corniche	Kalymnos	South Aegean	Dodekannisou	36.94	26.98	0	Recording	Tadarida teniotis	2017	Benda & Uhrin 2017	Published
3958	Mpramianos river dam	Gra Lygia	Crete	Lasithiou	35.04	25.69	0	Collection	Pipistrellus kuhlii	2000	Benda et al., 2009	Published
5906	Pateles area	Irakleion	Crete	Irakliou	35.33	25.14	0	Collection	Pipistrellus kuhlii	2000	Benda et al., 2009	Published
5588	Cave	Kavousi	Crete	Lasithiou	35.11	25.86	Cave	Observation	Rhinolophus ferrumequinum	2001	Benda et al., 2009	Published
3960	Heraklion city center	Irakleion	Crete	Irakliou	35.33	25.13	0	Collection	Tadarida teniotis	2001	Benda et al., 2009	Published
3976	Skoteini cave	Fylaki	Crete	Chanion	35.3	24.32	Cave	Observation	Myotis blythii	2001	Benda et al., 2009	Published
3977	Peristeras cave	Vrahasi	Crete	Lasithiou	35.27	25.56	Cave	Observation	Rhinolophus ferrumequinum	2002	Benda et al., 2009	Published
4098	Scrubland	Poria, Lefka Ori	Crete	Chanion	35.32	23.93	0	Recording	Tadarida teniotis	2002	Benda et al., 2009	Published
4098	Scrubland	Poria, Lefka Ori	Crete	Chanion	35.32	23.93	0	Recording	Pipistrellus hanaki	2002	Benda et al., 2009	Published
4098	Scrubland	Poria, Lefka Ori	Crete	Chanion	35.32	23.93	0	Recording	Miniopterus schreibersii	2002	Benda et al., 2009	Published
4098	Scrubland	Poria, Lefka Ori	Crete	Chanion	35.32	23.93	0	Recording	Hypsugo savii	2002	Benda et al., 2009	Published
4088	Dragou Scrubland	Anopoli	Crete	Chanion	35.2	24.11	0	Recording	Tadarida teniotis	2002	Benda et al., 2009	Published
4088	Dragou Scrubland	Anopoli	Crete	Chanion	35.2	24.11	0	Recording	Miniopterus schreibersii	2002	Benda et al., 2009	Published
4088	Dragou Scrubland	Anopoli	Crete	Chanion	35.2	24.11	0	Recording	Hypsugo savii	2002	Benda et al., 2009	Published
4092	Argidolagos, cypress forest	Anopoli	Crete	Chanion	35.25	24.1	0	Recording	Tadarida teniotis	2002	Benda et al., 2009	Published
4092	Argidolagos, cypress forest	Anopoli	Crete	Chanion	35.25	24.1	0	Recording	Pipistrellus hanaki	2002	Benda et al., 2009	Published
4092	Argidolagos, cypress forest	Anopoli	Crete	Chanion	35.25	24.1	0	Recording	Hypsugo savii	2002	Benda et al., 2009	Published
4089	Anopoli vill.	Anopoli	Crete	Chanion	35.21	24.09	0	Recording	Tadarida teniotis	2002	Benda et al., 2009	Published
4089	Anopoli vill.	Anopoli	Crete	Chanion	35.21	24.09	0	Recording	Pipistrellus hanaki	2002	Benda et al., 2009	Published
4089	Anopoli vill.	Anopoli	Crete	Chanion	35.21	24.09	0	Recording	Hypsugo savii	2002	Benda et al., 2009	Published
4091	Porolagos, cypress forest	Anopoli	Crete	Chanion	35.24	24.1	0	Recording	Tadarida teniotis	2002	Benda et al., 2009	Published
4091	Porolagos, cypress forest	Anopoli	Crete	Chanion	35.24	24.1	0	Recording	Pipistrellus hanaki	2002	Benda et al., 2009	Published
4090	Porolagos, pine transect	Anopoli	Crete	Chanion	35.23	24.08	0	Recording	Tadarida teniotis	2002	Benda et al., 2009	Published
4090	Porolagos, pine transect	Anopoli	Crete	Chanion	35.23	24.08	0	Recording	Rhinolophus ferrumequinum	2002	Benda et al., 2009	Published
4090	Porolagos, pine transect	Anopoli	Crete	Chanion	35.23	24.08	0	Recording	Rhinolophus blasii	2002	Benda et al., 2009	Published
4090	Porolagos, pine transect	Anopoli	Crete	Chanion	35.23	24.08	0	Recording	Pipistrellus hanaki	2002	Benda et al., 2009	Published
4090	Porolagos, pine transect	Anopoli	Crete	Chanion	35.23	24.08	0	Recording	Hypsugo savii	2002	Benda et al., 2009	Published
4095	Theriso village	Theriso	Crete	Chanion	35.4	23.98	0	Recording	Tadarida teniotis	2002	Benda et al., 2009	Published
4095	Theriso village	Theriso	Crete	Chanion	35.4	23.98	0	Recording	Pipistrellus kuhlii	2002	Benda et al., 2009	Published
4095	Theriso village	Theriso	Crete	Chanion	35.4	23.98	0	Recording	Pipistrellus hanaki	2002	Benda et al., 2009	Published
4095	Theriso village	Theriso	Crete	Chanion	35.4	23.98	0	Recording	Hypsugo savii	2002	Benda et al., 2009	Published
4094	Scrubland (to Panagia)	Theriso	Crete	Chanion	35.43	23.99	0	Recording	Tadarida teniotis	2002	Benda et al., 2009	Published
4094	Scrubland (to Panagia)	Theriso	Crete	Chanion	35.43	23.99	0	Recording	Rhinolophus ferrumequinum	2002	Benda et al., 2009	Published
4094	Scrubland (to Panagia)	Theriso	Crete	Chanion	35.43	23.99	0	Recording	Pipistrellus kuhlii	2002	Benda et al., 2009	Published
4094	Scrubland (to Panagia)	Theriso	Crete	Chanion	35.43	23.99	0	Recording	Pipistrellus hanaki	2002	Benda et al., 2009	Published
3921	Aravanes Quercus forest	Arcaia Eleftherna	Crete	Rethymnou	35.27	24.71	0	Recording	Rhinolophus hipposideros	2002	Benda et al., 2009	Published
3895	Scrubland	Stroumboulas Platau	Crete	Irakliou	35.32	24.99	0	Recording	Tadarida teniotis	2002	Benda et al., 2009	Published
4101	Gonies village	Gonies	Crete	Irakliou	35.29	24.92	0	Recording	Tadarida teniotis	2002	Benda et al., 2009	Published
3821	Nida Platau	Idi mount.	Crete	Rethymnou	35.2	24.83	0	Recording	Tadarida teniotis	2002	Benda et al., 2009	Published
4099	Kouroupi Quercus forest	Melissourgaki	Crete	Rethymnou	35.33	24.72	0	Recording	Tadarida teniotis	2002	Benda et al., 2009	Published
4096	Cypress forest	Zourva	Crete	Chanion	35.38	23.96	0	Recording	Tadarida teniotis	2002	Benda et al., 2009	Published
4096	Cypress forest	Zourva	Crete	Chanion	35.38	23.96	0	Recording	Rhinolophus hipposideros	2002	Benda et al., 2009	Published
4097	Scrubland (Volikas mout. Refuge)	Madaro	Crete	Chanion	35.37	24.04	0	Recording	Tadarida teniotis	2002	Benda et al., 2009	Published
4097	Scrubland (Volikas mout. Refuge)	Madaro	Crete	Chanion	35.37	24.04	0	Recording	Pipistrellus hanaki	2002	Benda et al., 2009	Published
4097	Scrubland (Volikas mout. Refuge)	Madaro	Crete	Chanion	35.37	24.04	0	Recording	Hypsugo savii	2002	Benda et al., 2009	Published
3986	Castanea grove	Elos	Crete	Chanion	35.36	23.63	0	Recording	Tadarida teniotis	2002	Benda et al., 2009	Published
4100	Scrubland	Agios Yakinthos, Idi mount.	Crete	Rethymnou	35.25	24.86	0	Recording	Tadarida teniotis	2002	Benda et al., 2009	Published
3891	Mougri Cave	Doxaro	Crete	Rethymnou	35.39	24.83	Cave	Trapping	Rhinolophus blasii	2003	Benda et al., 2009	Published
3891	Mougri Cave	Doxaro	Crete	Rethymnou	35.39	24.83	Cave	Observation	Rhinolophus ferrumequinum	2003	Benda et al., 2009	Published
3891	Mougri Cave	Doxaro	Crete	Rethymnou	35.39	24.83	Cave	Observation	Rhinolophus blasii	2003	Benda et al., 2009	Published
3844	German tunnel under School	Ano Fortetsa	Crete	Irakliou	35.3	25.14	Bunker	Observation	Rhinolophus ferrumequinum	2003	Benda et al., 2009	Published
4065	Metohia	Metohia	Crete	Rethymnou	35.32	24.4	0	Recording	Pipistrellus kuhlii	2003	Benda et al., 2009	Published
4047	Elounda and its vicinity	Elounda	Crete	Lasithiou	35.26	25.72	0	Recording	Tadarida teniotis	2003	Benda et al., 2009	Published
4066	Platanias and its vicinity	Platanias	Crete	Rethymnou	35.36	24.53	0	Recording	Pipistrellus kuhlii	2003	Benda et al., 2009	Published
4067	Platanias–Adele	Platanias–Adele	Crete	Rethymnou	35.35	24.55	0	Recording	Miniopterus schreibersii	2003	Benda et al., 2009	Published
3810	Amnatos	Amnatos	Crete	Rethymnou	35.33	24.61	0	Recording	Pipistrellus kuhlii	2003	Benda et al., 2009	Published
3810	Amnatos	Amnatos	Crete	Rethymnou	35.33	24.61	0	Recording	Pipistrellus hanaki	2003	Benda et al., 2009	Published
4068	Moni Arkadi	Moni Arkadi	Crete	Rethymnou	35.3	24.62	0	Recording	Pipistrellus kuhlii	2003	Benda et al., 2009	Published
4068	Moni Arkadi	Moni Arkadi	Crete	Rethymnou	35.3	24.62	0	Recording	Pipistrellus hanaki	2003	Benda et al., 2009	Published
4068	Moni Arkadi	Moni Arkadi	Crete	Rethymnou	35.3	24.62	0	Recording	Miniopterus schreibersii	2003	Benda et al., 2009	Published
4069	Moni Arkadi and its vicinity	Moni Arkadi	Crete	Rethymnou	35.3	24.62	0	Recording	Tadarida teniotis	2003	Benda et al., 2009	Published
4071	Adele	Adele	Crete	Rethymnou	35.35	24.55	0	Recording	Pipistrellus kuhlii	2003	Benda et al., 2009	Published
4083	Kiriana	Kiriana	Crete	Rethymnou	35.34	24.59	0	Recording	Pipistrellus kuhlii	2003	Benda et al., 2009	Published
4070	Gerani	Gerani	Crete	Rethymnou	35.35	24.39	0	Recording	Pipistrellus kuhlii	2003	Benda et al., 2009	Published
4071	Adele	Adele	Crete	Rethymnou	35.35	24.55	0	Recording	Pipistrellus hanaki	2003	Benda et al., 2009	Published
4071	Adele	Adele	Crete	Rethymnou	35.35	24.55	0	Recording	Miniopterus schreibersii	2003	Benda et al., 2009	Published
4072	Adele and its vicinity	Adele	Crete	Rethymnou	35.35	24.55	0	Recording	Pipistrellus kuhlii	2003	Benda et al., 2009	Published
3892	Gerontospilios cave	Melidoni	Crete	Rethymnou	35.38	24.72	Cave	Recording	Rhinolophus hipposideros	2003	Benda et al., 2009	Published
3892	Gerontospilios cave	Melidoni	Crete	Rethymnou	35.38	24.72	Cave	Recording	Rhinolophus ferrumequinum	2003	Benda et al., 2009	Published
3892	Gerontospilios cave	Melidoni	Crete	Rethymnou	35.38	24.72	Cave	Recording	Rhinolophus blasii	2003	Benda et al., 2009	Published
3892	Gerontospilios cave	Melidoni	Crete	Rethymnou	35.38	24.72	Cave	Recording	Pipistrellus kuhlii	2003	Benda et al., 2009	Published
3892	Gerontospilios cave	Melidoni	Crete	Rethymnou	35.38	24.72	Cave	Recording	Myotis emarginatus	2003	Benda et al., 2009	Published
4087	Kournas lake	Mouri	Crete	Chanion	35.33	24.27	0	Recording	Tadarida teniotis	2003	Benda et al., 2009	Published
4087	Kournas lake	Mouri	Crete	Chanion	35.33	24.27	0	Recording	Rhinolophus ferrumequinum	2003	Benda et al., 2009	Published
4087	Kournas lake	Mouri	Crete	Chanion	35.33	24.27	0	Recording	Pipistrellus nathusii	2003	Benda et al., 2009	Published
4087	Kournas lake	Mouri	Crete	Chanion	35.33	24.27	0	Recording	Pipistrellus kuhlii	2003	Benda et al., 2009	Published
4087	Kournas lake	Mouri	Crete	Chanion	35.33	24.27	0	Recording	Pipistrellus hanaki	2003	Benda et al., 2009	Published
4087	Kournas lake	Mouri	Crete	Chanion	35.33	24.27	0	Recording	Myotis capaccinii	2003	Benda et al., 2009	Published
4087	Kournas lake	Mouri	Crete	Chanion	35.33	24.27	0	Recording	Eptesicus serotinus	2003	Benda et al., 2009	Published
4008	Katholiko monastery	Katholiko monastery	Crete	Chanion	35.59	24.14	0	Recording	Tadarida teniotis	2003	Benda et al., 2009	Published
4014	Road from Moni Gouvernetou to Moni Agia Triada	Moni Gouvernetou to Moni Agia Triada	Crete	Chanion	35.57	24.13	0	Recording	Eptesicus serotinus	2003	Benda et al., 2009	Published
3721	Agios Ioannis Cave	Katholiko monastery	Crete	Chanion	35.59	24.14	Cave	Recording	Rhinolophus ferrumequinum	2003	Benda et al., 2009	Published
3721	Agios Ioannis Cave	Katholiko monastery	Crete	Chanion	35.59	24.14	Cave	Recording	Rhinolophus blasii	2003	Benda et al., 2009	Published
3721	Agios Ioannis Cave	Katholiko monastery	Crete	Chanion	35.59	24.14	Cave	Recording	Pipistrellus kuhlii	2003	Benda et al., 2009	Published
3721	Agios Ioannis Cave	Katholiko monastery	Crete	Chanion	35.59	24.14	Cave	Recording	Myotis emarginatus	2003	Benda et al., 2009	Published
3721	Agios Ioannis Cave	Katholiko monastery	Crete	Chanion	35.59	24.14	Cave	Recording	Miniopterus schreibersii	2003	Benda et al., 2009	Published
3958	Mpramianos river dam	Gra Lygia	Crete	Lasithiou	35.04	25.69	0	Collection	Pipistrellus nathusii	2003	Benda et al., 2009	Published
3958	Mpramianos river dam	Gra Lygia	Crete	Lasithiou	35.04	25.69	0	Collection	Rhinolophus ferrumequinum	2003	Benda et al., 2009	Published
3730	Georgiakakis ruins	Krya Vrisi	Crete	Chanion	35.45	23.75	Building	Observation	Rhinolophus hipposideros	2003	Benda et al., 2009	Published
3730	Georgiakakis ruins	Krya Vrisi	Crete	Chanion	35.45	23.75	Building	Observation	Rhinolophus ferrumequinum	2003	Benda et al., 2009	Published
3958	Mpramianos river dam	Gra Lygia	Crete	Lasithiou	35.04	25.69	0	Recording	Tadarida teniotis	2003	Benda et al., 2009	Published
3958	Mpramianos river dam	Gra Lygia	Crete	Lasithiou	35.04	25.69	0	Recording	Pipistrellus kuhlii	2003	Benda et al., 2009	Published
3921	Aravanes Quercus forest	Arcaia Eleftherna	Crete	Rethymnou	35.27	24.71	0	Recording	Pipistrellus hanaki	2003	Benda et al., 2009	Published
3921	Aravanes Quercus forest	Arcaia Eleftherna	Crete	Rethymnou	35.27	24.71	0	Recording	Hypsugo savii	2003	Benda et al., 2009	Published
3906	Sea Cave	Milatos bay	Crete	Lasithiou	35.32	25.58	Cave	Observation	Myotis blythii	2003	Benda et al., 2009	Published
3966	TEI CRETE	Irakleion	Crete	Irakliou	35.31	25.1	Building	Collection	Myotis blythii	2003	Benda et al., 2009	Published
3047	Ano Asites	Ano Asites	Crete	Irakliou	35.19	24.99	0	Collection	Pipistrellus kuhlii	2004	Benda et al., 2009	Published
3894	Old University campus	Irakleion	Crete	Irakliou	35.3	25.15	Building	Collection	Pipistrellus kuhlii	2004	Benda et al., 2009	Published
5583	Varvakospilios	Koudoumas	Crete	Irakliou	34.93	25.08	Cave	Observation	Myotis blythii	2004	Benda et al., 2009	Published
3844	German tunnel under School	Ano Fortetsa	Crete	Irakliou	35.3	25.14	Bunker	Trapping	Rhinolophus ferrumequinum	2004	Benda et al., 2009	Published
3844	German tunnel under School	Ano Fortetsa	Crete	Irakliou	35.3	25.14	Bunker	Observation	Rhinolophus ferrumequinum	2004	Benda et al., 2009	Published
3730	Georgiakakis ruins	Krya Vrisi	Crete	Chanion	35.45	23.75	Building	Observation	Rhinolophus hipposideros	2004	Benda et al., 2009	Published
3730	Georgiakakis ruins	Krya Vrisi	Crete	Chanion	35.45	23.75	Building	Observation	Rhinolophus ferrumequinum	2004	Benda et al., 2009	Published
4047	Elounda and its vicinity	Elounda	Crete	Lasithiou	35.26	25.72	0	Recording	Pipistrellus kuhlii	2004	Benda et al., 2009	Published
4048	Elounda	Elounda	Crete	Lasithiou	35.26	25.72	0	Recording	Myotis capaccinii	2004	Benda et al., 2009	Published
4049	Istro	Istro	Crete	Lasithiou	35.12	25.73	0	Recording	Pipistrellus kuhlii	2004	Benda et al., 2009	Published
4050	Tholos	Tholos, Kavousi	Crete	Lasithiou	35.15	25.86	0	Recording	Tadarida teniotis	2004	Benda et al., 2009	Published
4050	Tholos	Tholos, Kavousi	Crete	Lasithiou	35.15	25.86	0	Recording	Myotis blythii	2004	Benda et al., 2009	Published
4050	Tholos	Tholos, Kavousi	Crete	Lasithiou	35.15	25.86	0	Recording	Miniopterus schreibersii	2004	Benda et al., 2009	Published
4051	Tholos/Kavousi	Tholos/Kavousi	Crete	Lasithiou	35.15	25.86	0	Recording	Miniopterus schreibersii	2004	Benda et al., 2009	Published
4051	Tholos/Kavousi	Tholos/Kavousi	Crete	Lasithiou	35.15	25.86	0	Observation	Myotis davidii	2004	Benda et al., 2009	Published
4082	Kavousi	Kavousi	Crete	Lasithiou	35.12	25.85	0	Recording	Tadarida teniotis	2004	Benda et al., 2009	Published
4082	Kavousi	Kavousi	Crete	Lasithiou	35.12	25.85	0	Recording	Miniopterus schreibersii	2004	Benda et al., 2009	Published
4103	Kavousi and Tholos	Kavousi and Tholos	Crete	Lasithiou	35.13	25.85	0	Recording	Tadarida teniotis	2004	Benda et al., 2009	Published
4103	Kavousi and Tholos	Kavousi and Tholos	Crete	Lasithiou	35.13	25.85	0	Recording	Miniopterus schreibersii	2004	Benda et al., 2009	Published
4052	Milatos	Milatos	Crete	Lasithiou	35.3	25.56	0	Recording	Myotis blythii	2004	Benda et al., 2009	Published
4052	Milatos	Milatos	Crete	Lasithiou	35.3	25.56	0	Recording	Myotis davidii	2004	Benda et al., 2009	Published
3845	Rappa Cave	Milatos	Crete	Lasithiou	35.3	25.57	Cave	Recording	Tadarida teniotis	2004	Benda et al., 2009	Published
3845	Rappa Cave	Milatos	Crete	Lasithiou	35.3	25.57	Cave	Recording	Rhinolophus hipposideros	2004	Benda et al., 2009	Published
3845	Rappa Cave	Milatos	Crete	Lasithiou	35.3	25.57	Cave	Recording	Rhinolophus ferrumequinum	2004	Benda et al., 2009	Published
3845	Rappa Cave	Milatos	Crete	Lasithiou	35.3	25.57	Cave	Recording	Myotis emarginatus	2004	Benda et al., 2009	Published
3845	Rappa Cave	Milatos	Crete	Lasithiou	35.3	25.57	Cave	Recording	Miniopterus schreibersii	2004	Benda et al., 2009	Published
3876	Nycteridospilios Cave	Ano Asites	Crete	Irakliou	35.19	25	Cave	Trapping	Rhinolophus ferrumequinum	2004	Benda et al., 2009	Published
4053	Amoudara	Amoudara	Crete	Lasithiou	35.16	25.71	0	Recording	Tadarida teniotis	2004	Benda et al., 2009	Published
4053	Amoudara	Amoudara	Crete	Lasithiou	35.16	25.71	0	Recording	Pipistrellus kuhlii	2004	Benda et al., 2009	Published
4053	Amoudara	Amoudara	Crete	Lasithiou	35.16	25.71	0	Recording	Pipistrellus hanaki	2004	Benda et al., 2009	Published
4053	Amoudara	Amoudara	Crete	Lasithiou	35.16	25.71	0	Recording	Myotis capaccinii	2004	Benda et al., 2009	Published
3958	Mpramianos river dam	Gra Lygia	Crete	Lasithiou	35.04	25.69	0	Recording	Tadarida teniotis	2004	Benda et al., 2009	Published
3958	Mpramianos river dam	Gra Lygia	Crete	Lasithiou	35.04	25.69	0	Recording	Pipistrellus kuhlii	2004	Benda et al., 2009	Published
3958	Mpramianos river dam	Gra Lygia	Crete	Lasithiou	35.04	25.69	0	Recording	Pipistrellus hanaki	2004	Benda et al., 2009	Published
4049	Istro	Istro	Crete	Lasithiou	35.12	25.73	0	Recording	Miniopterus schreibersii	2004	Benda et al., 2009	Published
4054	Kalamafka	Kalamafka	Crete	Lasithiou	35.07	25.65	0	Recording	Tadarida teniotis	2004	Benda et al., 2009	Published
4054	Kalamafka	Kalamafka	Crete	Lasithiou	35.07	25.65	0	Recording	Pipistrellus kuhlii	2004	Benda et al., 2009	Published
4054	Kalamafka	Kalamafka	Crete	Lasithiou	35.07	25.65	0	Recording	Pipistrellus hanaki	2004	Benda et al., 2009	Published
4055	Kalo Horio	Kalo Horio	Crete	Lasithiou	35.11	25.72	0	Recording	Pipistrellus kuhlii	2004	Benda et al., 2009	Published
4084	Prina	Prina	Crete	Lasithiou	35.09	25.68	0	Recording	Pipistrellus kuhlii	2004	Benda et al., 2009	Published
4056	Kroustas	Kroustas	Crete	Lasithiou	35.13	25.65	0	Recording	Tadarida teniotis	2004	Benda et al., 2009	Published
4056	Kroustas	Kroustas	Crete	Lasithiou	35.13	25.65	0	Recording	Pipistrellus kuhlii	2004	Benda et al., 2009	Published
4056	Kroustas	Kroustas	Crete	Lasithiou	35.13	25.65	0	Recording	Pipistrellus hanaki	2004	Benda et al., 2009	Published
4056	Kroustas	Kroustas	Crete	Lasithiou	35.13	25.65	0	Recording	Myotis emarginatus	2004	Benda et al., 2009	Published
4056	Kroustas	Kroustas	Crete	Lasithiou	35.13	25.65	0	Recording	Hypsugo savii	2004	Benda et al., 2009	Published
4057	Kroustas/Kritsa	Kroustas/Kritsa	Crete	Lasithiou	35.14	25.64	0	Recording	Miniopterus schreibersii	2004	Benda et al., 2009	Published
3876	Nycteridospilios Cave	Ano Asites	Crete	Irakliou	35.19	25	Cave	Trapping	Myotis blythii	2004	Benda et al., 2009	Published
3876	Nycteridospilios Cave	Ano Asites	Crete	Irakliou	35.19	25	Cave	Observation	Myotis blythii	2004	Benda et al., 2009	Published
3844	German tunnel under School	Ano Fortetsa	Crete	Irakliou	35.3	25.14	Bunker	Observation	Myotis blythii	2004	Benda et al., 2009	Published
3792	Agios Antonios Cave	Lithines	Crete	Lasithiou	35.07	26.04	Cave	Observation	Rhinolophus hipposideros	2004	Benda et al., 2009	Published
3795	Megalo Katofygi Cave	Agios Georgios	Crete	Lasithiou	35.12	26.05	Cave	Recording	Rhinolophus ferrumequinum	2004	Benda et al., 2009	Published
3795	Megalo Katofygi Cave	Agios Georgios	Crete	Lasithiou	35.12	26.05	Cave	Recording	Rhinolophus blasii	2004	Benda et al., 2009	Published
3795	Megalo Katofygi Cave	Agios Georgios	Crete	Lasithiou	35.12	26.05	Cave	Recording	Miniopterus schreibersii	2004	Benda et al., 2009	Published
3964	Sissi vill.	Sisi	Crete	Lasithiou	35.3	25.51	0	Collection	Pipistrellus kuhlii	2004	Benda et al., 2009	Published
3855	Pump room	Episkopi	Crete	Chanion	35.46	23.91	Building	Trapping	Rhinolophus ferrumequinum	2004	Benda et al., 2009	Published
3876	Nycteridospilios Cave	Ano Asites	Crete	Irakliou	35.19	25	Cave	Observation	Rhinolophus hipposideros	2004	Benda et al., 2009	Published
3876	Nycteridospilios Cave	Ano Asites	Crete	Irakliou	35.19	25	Cave	Observation	Rhinolophus ferrumequinum	2004	Benda et al., 2009	Published
3912	Tafos Cave	Kroustas	Crete	Lasithiou	35.11	25.64	Cave	Observation	Miniopterus schreibersii	2004	Benda et al., 2009	Published
3912	Tafos Cave	Kroustas	Crete	Lasithiou	35.11	25.64	Cave	Collection	Miniopterus schreibersii	2004	Benda et al., 2009	Published
3845	Rappa Cave	Milatos	Crete	Lasithiou	35.3	25.57	Cave	Trapping	Rhinolophus ferrumequinum	2004	Benda et al., 2009	Published
3845	Rappa Cave	Milatos	Crete	Lasithiou	35.3	25.57	Cave	Trapping	Miniopterus schreibersii	2004	Benda et al., 2009	Published
3845	Rappa Cave	Milatos	Crete	Lasithiou	35.3	25.57	Cave	Collection	Rhinolophus ferrumequinum	2004	Benda et al., 2009	Published
3891	Mougri Cave	Doxaro	Crete	Rethymnou	35.39	24.83	Cave	Trapping	Rhinolophus ferrumequinum	2004	Benda et al., 2009	Published
3891	Mougri Cave	Doxaro	Crete	Rethymnou	35.39	24.83	Cave	Trapping	Rhinolophus blasii	2004	Benda et al., 2009	Published
3891	Mougri Cave	Doxaro	Crete	Rethymnou	35.39	24.83	Cave	Trapping	Miniopterus schreibersii	2004	Benda et al., 2009	Published
3876	Nycteridospilios Cave	Ano Asites	Crete	Irakliou	35.19	25	Cave	Trapping	Rhinolophus hipposideros	2004	Benda et al., 2009	Published
3856	Mamaloukou Cave	Perivolia	Crete	Chanion	35.47	24	Cave	Observation	Rhinolophus hipposideros	2004	Benda et al., 2009	Published
3731	Mine	Voukolies	Crete	Chanion	35.41	23.81	Mine	Observation	Rhinolophus hipposideros	2004	Benda et al., 2009	Published
3731	Mine	Voukolies	Crete	Chanion	35.41	23.81	Mine	Observation	Rhinolophus ferrumequinum	2004	Benda et al., 2009	Published
3728	Kalamato Cave	Vafes	Crete	Chanion	35.35	24.17	Cave	Observation	Rhinolophus hipposideros	2004	Benda et al., 2009	Published
3728	Kalamato Cave	Vafes	Crete	Chanion	35.35	24.17	Cave	Observation	Rhinolophus ferrumequinum	2004	Benda et al., 2009	Published
3729	Kera Spiliotissa Cave	Vryses (Kydonias)	Crete	Chanion	35.48	23.89	Cave	Observation	Rhinolophus ferrumequinum	2004	Benda et al., 2009	Published
3741	Scala Cave	Alikampos	Crete	Chanion	35.34	24.2	Cave	Observation	Rhinolophus hipposideros	2004	Benda et al., 2009	Published
3741	Scala Cave	Alikampos	Crete	Chanion	35.34	24.2	Cave	Observation	Rhinolophus ferrumequinum	2004	Benda et al., 2009	Published
3852	Kryonerida Cave	Vafes	Crete	Chanion	35.35	24.17	Cave	Observation	Rhinolophus hipposideros	2004	Benda et al., 2009	Published
3852	Kryonerida Cave	Vafes	Crete	Chanion	35.35	24.17	Cave	Observation	Rhinolophus ferrumequinum	2004	Benda et al., 2009	Published
3729	Kera Spiliotissa Cave	Vryses (Kydonias)	Crete	Chanion	35.48	23.89	Cave	Collection	Rhinolophus ferrumequinum	2005	Benda et al., 2009	Published
3852	Kryonerida Cave	Vafes	Crete	Chanion	35.35	24.17	Cave	Trapping	Rhinolophus hipposideros	2005	Benda et al., 2009	Published
3852	Kryonerida Cave	Vafes	Crete	Chanion	35.35	24.17	Cave	Trapping	Rhinolophus ferrumequinum	2005	Benda et al., 2009	Published
3876	Nycteridospilios Cave	Ano Asites	Crete	Irakliou	35.19	25	Cave	Observation	Rhinolophus hipposideros	2005	Benda et al., 2009	Published
3876	Nycteridospilios Cave	Ano Asites	Crete	Irakliou	35.19	25	Cave	Observation	Rhinolophus ferrumequinum	2005	Benda et al., 2009	Published
3876	Nycteridospilios Cave	Ano Asites	Crete	Irakliou	35.19	25	Cave	Trapping	Rhinolophus ferrumequinum	2005	Benda et al., 2009	Published
3772	Gortyna Labyrinth Mine	Plouti	Crete	Irakliou	35.07	24.91	Mine	Observation	Rhinolophus hipposideros	2005	Benda et al., 2009	Published
3772	Gortyna Labyrinth Mine	Plouti	Crete	Irakliou	35.07	24.91	Mine	Observation	Rhinolophus ferrumequinum	2005	Benda et al., 2009	Published
3774	Micro Lavyrinthaki Mine	Plouti	Crete	Irakliou	35.07	24.92	Mine	Observation	Rhinolophus ferrumequinum	2005	Benda et al., 2009	Published
3839	Chonos Cave	Sarchos	Crete	Irakliou	35.22	24.98	Cave	Observation	Rhinolophus hipposideros	2005	Benda et al., 2009	Published
3839	Chonos Cave	Sarchos	Crete	Irakliou	35.22	24.98	Cave	Observation	Rhinolophus ferrumequinum	2005	Benda et al., 2009	Published
3839	Chonos Cave	Sarchos	Crete	Irakliou	35.22	24.98	Cave	Observation	Rhinolophus blasii	2005	Benda et al., 2009	Published
3839	Chonos Cave	Sarchos	Crete	Irakliou	35.22	24.98	Cave	Trapping	Rhinolophus ferrumequinum	2005	Benda et al., 2009	Published
3855	Pump room	Episkopi	Crete	Chanion	35.46	23.91	Building	Observation	Rhinolophus ferrumequinum	2005	Benda et al., 2009	Published
3726	Anonymous cave	Theriso	Crete	Chanion	35.38	23.97	Cave	Observation	Rhinolophus hipposideros	2005	Benda et al., 2009	Published
3888	Vennidon Cave	Champatha	Crete	Chanion	35.35	24.22	Cave	Observation	Rhinolophus hipposideros	2005	Benda et al., 2009	Published
3876	Nycteridospilios Cave	Ano Asites	Crete	Irakliou	35.19	25	Cave	Trapping	Rhinolophus hipposideros	2005	Benda et al., 2009	Published
3876	Nycteridospilios Cave	Ano Asites	Crete	Irakliou	35.19	25	Cave	Collection	Plecotus kolombatovici	2005	Benda et al., 2009	Published
3855	Pump room	Episkopi	Crete	Chanion	35.46	23.91	Building	Collection	Rhinolophus ferrumequinum	2005	Benda et al., 2009	Published
3889	Erfoi Cave	Erfoi	Crete	Rethymnou	35.36	24.64	Cave	Observation	Rhinolophus hipposideros	2005	Benda et al., 2009	Published
3889	Erfoi Cave	Erfoi	Crete	Rethymnou	35.36	24.64	Cave	Observation	Rhinolophus ferrumequinum	2005	Benda et al., 2009	Published
3888	Vennidon Cave	Champatha	Crete	Chanion	35.35	24.22	Cave	Observation	Rhinolophus ferrumequinum	2005	Benda et al., 2009	Published
3876	Nycteridospilios Cave	Ano Asites	Crete	Irakliou	35.19	25	Cave	Observation	Myotis blythii	2005	Benda et al., 2009	Published
3880	Kamaraiko Cave	Kamares	Crete	Irakliou	35.17	24.82	Cave	Observation	Myotis blythii	2005	Benda et al., 2009	Published
3880	Kamaraiko Cave	Kamares	Crete	Irakliou	35.17	24.82	Cave	Collection	Myotis blythii	2005	Benda et al., 2009	Published
3876	Nycteridospilios Cave	Ano Asites	Crete	Irakliou	35.19	25	Cave	Trapping	Myotis emarginatus	2005	Benda et al., 2009	Published
3876	Nycteridospilios Cave	Ano Asites	Crete	Irakliou	35.19	25	Cave	Collection	Myotis emarginatus	2005	Benda et al., 2009	Published
3854	Koulieri Cave	Myloniana	Crete	Chanion	35.46	23.93	Cave	Trapping	Rhinolophus hipposideros	2005	Benda et al., 2009	Published
3854	Koulieri Cave	Myloniana	Crete	Chanion	35.46	23.93	Cave	Trapping	Rhinolophus ferrumequinum	2005	Benda et al., 2009	Published
3854	Koulieri Cave	Myloniana	Crete	Chanion	35.46	23.93	Cave	Recording	Rhinolophus blasii	2005	Benda et al., 2009	Published
3839	Chonos Cave	Sarchos	Crete	Irakliou	35.22	24.98	Cave	Trapping	Rhinolophus hipposideros	2005	Benda et al., 2009	Published
3839	Chonos Cave	Sarchos	Crete	Irakliou	35.22	24.98	Cave	Trapping	Rhinolophus blasii	2005	Benda et al., 2009	Published
3839	Chonos Cave	Sarchos	Crete	Irakliou	35.22	24.98	Cave	Trapping	Myotis emarginatus	2005	Benda et al., 2009	Published
3839	Chonos Cave	Sarchos	Crete	Irakliou	35.22	24.98	Cave	Trapping	Myotis blythii	2005	Benda et al., 2009	Published
3839	Chonos Cave	Sarchos	Crete	Irakliou	35.22	24.98	Cave	Trapping	Hypsugo savii	2005	Benda et al., 2009	Published
3839	Chonos Cave	Sarchos	Crete	Irakliou	35.22	24.98	Cave	Collection	Hypsugo savii	2005	Benda et al., 2009	Published
3890	Prinos Cave	Prinos	Crete	Rethymnou	35.39	24.64	Cave	Recording	Rhinolophus hipposideros	2005	Benda et al., 2009	Published
3890	Prinos Cave	Prinos	Crete	Rethymnou	35.39	24.64	Cave	Recording	Rhinolophus ferrumequinum	2005	Benda et al., 2009	Published
3890	Prinos Cave	Prinos	Crete	Rethymnou	35.39	24.64	Cave	Recording	Rhinolophus blasii	2005	Benda et al., 2009	Published
3890	Prinos Cave	Prinos	Crete	Rethymnou	35.39	24.64	Cave	Recording	Miniopterus schreibersii	2005	Benda et al., 2009	Published
3876	Nycteridospilios Cave	Ano Asites	Crete	Irakliou	35.19	25	Cave	Observation	Myotis emarginatus	2005	Benda et al., 2009	Published
3876	Nycteridospilios Cave	Ano Asites	Crete	Irakliou	35.19	25	Cave	Trapping	Myotis blythii	2005	Benda et al., 2009	Published
3740	North of Samaria vill.	Samaria Gorge	Crete	Chanion	35.29	23.95	0	Recording	Tadarida teniotis	2005	Benda et al., 2009	Published
3740	North of Samaria vill.	Samaria Gorge	Crete	Chanion	35.29	23.95	0	Recording	Pipistrellus hanaki	2005	Benda et al., 2009	Published
3720	Agios Georgios church	Samaria Gorge	Crete	Chanion	35.28	23.96	Building	Observation	Rhinolophus hipposideros	2005	Benda et al., 2009	Published
3839	Chonos Cave	Sarchos	Crete	Irakliou	35.22	24.98	Cave	Observation	Myotis blythii	2005	Benda et al., 2009	Published
3846	Kamilari's Cave	Tylisos	Crete	Irakliou	35.32	25.01	Cave	Observation	Rhinolophus ferrumequinum	2005	Benda et al., 2009	Published
3846	Kamilari's Cave	Tylisos	Crete	Irakliou	35.32	25.01	Cave	Observation	Myotis emarginatus	2005	Benda et al., 2009	Published
3876	Nycteridospilios Cave	Ano Asites	Crete	Irakliou	35.19	25	Cave	Trapping	Miniopterus schreibersii	2005	Benda et al., 2009	Published
3888	Vennidon Cave	Champatha	Crete	Chanion	35.35	24.22	Cave	Trapping	Rhinolophus ferrumequinum	2005	Benda et al., 2009	Published
3888	Vennidon Cave	Champatha	Crete	Chanion	35.35	24.22	Cave	Trapping	Miniopterus schreibersii	2005	Benda et al., 2009	Published
3856	Mamaloukou Cave	Perivolia	Crete	Chanion	35.47	24	Cave	Observation	Rhinolophus blasii	2005	Benda et al., 2009	Published
3894	Old University campus	Irakleion	Crete	Irakliou	35.3	25.15	Building	Trapping	Pipistrellus kuhlii	2005	Benda et al., 2009	Published
3841	Tsakalos Pothole	Gonies	Crete	Irakliou	35.28	24.94	Cave	Observation	Myotis blythii	2005	Benda et al., 2009	Published
3854	Koulieri Cave	Myloniana	Crete	Chanion	35.46	23.93	Cave	Observation	Rhinolophus ferrumequinum	2005	Benda et al., 2009	Published
3856	Mamaloukou Cave	Perivolia	Crete	Chanion	35.47	24	Cave	Observation	Rhinolophus ferrumequinum	2005	Benda et al., 2009	Published
3733	Neraidospilia Cave	Sfinari	Crete	Chanion	35.43	23.56	Cave	Observation	Rhinolophus blasii	2005	Benda et al., 2009	Published
3733	Neraidospilia Cave	Sfinari	Crete	Chanion	35.43	23.56	Cave	Collection	Rhinolophus blasii	2005	Benda et al., 2009	Published
3876	Nycteridospilios Cave	Ano Asites	Crete	Irakliou	35.19	25	Cave	Observation	Rhinolophus blasii	2005	Benda et al., 2009	Published
3876	Nycteridospilios Cave	Ano Asites	Crete	Irakliou	35.19	25	Cave	Observation	Miniopterus schreibersii	2005	Benda et al., 2009	Published
3819	Mine	Rethymnon Pine grov	Crete	Rethymnou	35.35	24.48	Mine	Observation	Rhinolophus hipposideros	2005	Benda et al., 2009	Published
3761	Chainospilios Cave	Kamaraki	Crete	Irakliou	35.3	24.92	Cave	Recording	Rhinolophus hipposideros	2005	Benda et al., 2009	Published
3761	Chainospilios Cave	Kamaraki	Crete	Irakliou	35.3	24.92	Cave	Observation	Rhinolophus hipposideros	2005	Benda et al., 2009	Published
3767	German tunnel 1	Kamilari	Crete	Irakliou	35.03	24.78	Bunker	Observation	Rhinolophus ferrumequinum	2005	Benda et al., 2009	Published
3839	Chonos Cave	Sarchos	Crete	Irakliou	35.22	24.98	Cave	Recording	Rhinolophus hipposideros	2005	Benda et al., 2009	Published
3839	Chonos Cave	Sarchos	Crete	Irakliou	35.22	24.98	Cave	Recording	Rhinolophus ferrumequinum	2005	Benda et al., 2009	Published
3858	Lera Cave	Stavros	Crete	Chanion	35.59	24.1	Cave	Trapping	Rhinolophus ferrumequinum	2005	Benda et al., 2009	Published
3858	Lera Cave	Stavros	Crete	Chanion	35.59	24.1	Cave	Recording	Tadarida teniotis	2005	Benda et al., 2009	Published
3858	Lera Cave	Stavros	Crete	Chanion	35.59	24.1	Cave	Recording	Rhinolophus ferrumequinum	2005	Benda et al., 2009	Published
3858	Lera Cave	Stavros	Crete	Chanion	35.59	24.1	Cave	Recording	Rhinolophus blasii	2005	Benda et al., 2009	Published
3876	Nycteridospilios Cave	Ano Asites	Crete	Irakliou	35.19	25	Cave	Observation	Rhinolophus ferrumequinum	2006	Benda et al., 2009	Published
3901	Meires Cave	Alithini	Crete	Irakliou	35	24.88	Cave	Observation	Rhinolophus ferrumequinum	2006	Benda et al., 2009	Published
3901	Meires Cave	Alithini	Crete	Irakliou	35	24.88	Cave	Collection	Myotis blythii	2006	Benda et al., 2009	Published
3876	Nycteridospilios Cave	Ano Asites	Crete	Irakliou	35.19	25	Cave	Observation	Rhinolophus blasii	2006	Benda et al., 2009	Published
3891	Mougri Cave	Doxaro	Crete	Rethymnou	35.39	24.83	Cave	Observation	Rhinolophus hipposideros	2006	Benda et al., 2009	Published
3891	Mougri Cave	Doxaro	Crete	Rethymnou	35.39	24.83	Cave	Observation	Rhinolophus ferrumequinum	2006	Benda et al., 2009	Published
3846	Kamilari's Cave	Tylisos	Crete	Irakliou	35.32	25.01	Cave	Recording	Rhinolophus ferrumequinum	2006	Benda et al., 2009	Published
3846	Kamilari's Cave	Tylisos	Crete	Irakliou	35.32	25.01	Cave	Observation	Rhinolophus ferrumequinum	2006	Benda et al., 2009	Published
3963	Patsides	Patsides	Crete	Irakliou	35.26	25.17	0	Collection	Pipistrellus kuhlii	2006	Benda et al., 2009	Published
3884	Psimaki Cave	Fylaki	Crete	Chanion	35.29	24.32	Cave	Observation	Rhinolophus blasii	2006	Benda et al., 2009	Published
3884	Psimaki Cave	Fylaki	Crete	Chanion	35.29	24.32	Cave	Observation	Myotis capaccinii	2006	Benda et al., 2009	Published
3846	Kamilari's Cave	Tylisos	Crete	Irakliou	35.32	25.01	Cave	Trapping	Rhinolophus ferrumequinum	2006	Benda et al., 2009	Published
3846	Kamilari's Cave	Tylisos	Crete	Irakliou	35.32	25.01	Cave	Trapping	Rhinolophus blasii	2006	Benda et al., 2009	Published
3846	Kamilari's Cave	Tylisos	Crete	Irakliou	35.32	25.01	Cave	Trapping	Myotis capaccinii	2006	Benda et al., 2009	Published
3846	Kamilari's Cave	Tylisos	Crete	Irakliou	35.32	25.01	Cave	Recording	Rhinolophus hipposideros	2006	Benda et al., 2009	Published
3846	Kamilari's Cave	Tylisos	Crete	Irakliou	35.32	25.01	Cave	Recording	Rhinolophus blasii	2006	Benda et al., 2009	Published
3723	Anonymous Cave	Kastelos	Crete	Chanion	35.31	24.3	Cave	Observation	Rhinolophus hipposideros	2006	Benda et al., 2009	Published
3886	Arcalospilios	Marathos	Crete	Irakliou	35.34	24.96	Cave	Observation	Rhinolophus ferrumequinum	2006	Benda et al., 2009	Published
3892	Gerontospilios cave	Melidoni	Crete	Rethymnou	35.38	24.72	Cave	Recording	Rhinolophus ferrumequinum	2006	Benda et al., 2009	Published
3892	Gerontospilios cave	Melidoni	Crete	Rethymnou	35.38	24.72	Cave	Observation	Rhinolophus hipposideros	2006	Benda et al., 2009	Published
3892	Gerontospilios cave	Melidoni	Crete	Rethymnou	35.38	24.72	Cave	Observation	Rhinolophus ferrumequinum	2006	Benda et al., 2009	Published
3880	Kamaraiko Cave	Kamares	Crete	Irakliou	35.17	24.82	Cave	Observation	Myotis blythii	2006	Benda et al., 2009	Published
3890	Prinos Cave	Prinos	Crete	Rethymnou	35.39	24.64	Cave	Recording	Rhinolophus hipposideros	2006	Benda et al., 2009	Published
3890	Prinos Cave	Prinos	Crete	Rethymnou	35.39	24.64	Cave	Recording	Rhinolophus ferrumequinum	2006	Benda et al., 2009	Published
3890	Prinos Cave	Prinos	Crete	Rethymnou	35.39	24.64	Cave	Recording	Rhinolophus blasii	2006	Benda et al., 2009	Published
3890	Prinos Cave	Prinos	Crete	Rethymnou	35.39	24.64	Cave	Observation	Rhinolophus hipposideros	2006	Benda et al., 2009	Published
3890	Prinos Cave	Prinos	Crete	Rethymnou	35.39	24.64	Cave	Observation	Rhinolophus ferrumequinum	2006	Benda et al., 2009	Published
3890	Prinos Cave	Prinos	Crete	Rethymnou	35.39	24.64	Cave	Observation	Rhinolophus blasii	2006	Benda et al., 2009	Published
3781	Roman Cistern	Zaros	Crete	Irakliou	35.14	24.9	0	Recording	Tadarida teniotis	2006	Benda et al., 2009	Published
3781	Roman Cistern	Zaros	Crete	Irakliou	35.14	24.9	0	Recording	Pipistrellus hanaki	2006	Benda et al., 2009	Published
3789	Votomos Lake	Zaros	Crete	Irakliou	35.14	24.91	0	Recording	Tadarida teniotis	2006	Benda et al., 2009	Published
3789	Votomos Lake	Zaros	Crete	Irakliou	35.14	24.91	0	Recording	Pipistrellus hanaki	2006	Benda et al., 2009	Published
3743	Stream	Sougia	Crete	Chanion	35.25	23.81	0	Recording	Tadarida teniotis	2006	Benda et al., 2009	Published
3905	Gypsum Mine	Sougia	Crete	Chanion	35.25	23.8	Mine	Observation	Rhinolophus ferrumequinum	2006	Benda et al., 2009	Published
3905	Gypsum Mine	Sougia	Crete	Chanion	35.25	23.8	Mine	Observation	Rhinolophus blasii	2006	Benda et al., 2009	Published
3839	Chonos Cave	Sarchos	Crete	Irakliou	35.22	24.98	Cave	Observation	Rhinolophus hipposideros	2006	Benda et al., 2009	Published
3839	Chonos Cave	Sarchos	Crete	Irakliou	35.22	24.98	Cave	Observation	Rhinolophus ferrumequinum	2006	Benda et al., 2009	Published
3839	Chonos Cave	Sarchos	Crete	Irakliou	35.22	24.98	Cave	Observation	Rhinolophus blasii	2006	Benda et al., 2009	Published
3846	Kamilari's Cave	Tylisos	Crete	Irakliou	35.32	25.01	Cave	Trapping	Myotis blythii	2006	Benda et al., 2009	Published
3846	Kamilari's Cave	Tylisos	Crete	Irakliou	35.32	25.01	Cave	Trapping	Miniopterus schreibersii	2006	Benda et al., 2009	Published
3846	Kamilari's Cave	Tylisos	Crete	Irakliou	35.32	25.01	Cave	Recording	Miniopterus schreibersii	2006	Benda et al., 2009	Published
3876	Nycteridospilios Cave	Ano Asites	Crete	Irakliou	35.19	25	Cave	Observation	Miniopterus schreibersii	2006	Benda et al., 2009	Published
3841	Tsakalos Pothole	Gonies	Crete	Irakliou	35.28	24.94	Cave	Observation	Rhinolophus hipposideros	2006	Benda et al., 2009	Published
3881	Pothole Peristerospilios (AR3)	Varsamo, Idi mount.	Crete	Rethymnou	35.19	24.88	Cave	Observation	Myotis blythii	2006	Benda et al., 2009	Published
3882	Anonymous Pothole	Petradolakia, Idi mount.	Crete	Rethymnou	35.21	24.87	Cave	Observation	Myotis blythii	2006	Benda et al., 2009	Published
3750	Almyros River	Linoperamata	Crete	Irakliou	35.33	25.05	0	Recording	Rhinolophus blasii	2006	Benda et al., 2009	Published
3846	Kamilari's Cave	Tylisos	Crete	Irakliou	35.32	25.01	Cave	Trapping	Myotis emarginatus	2006	Benda et al., 2009	Published
3846	Kamilari's Cave	Tylisos	Crete	Irakliou	35.32	25.01	Cave	Observation	Rhinolophus hipposideros	2006	Benda et al., 2009	Published
3813	Geropotamos	Roumeli	Crete	Rethymnou	35.4	24.66	0	Recording	Tadarida teniotis	2006	Benda et al., 2009	Published
3813	Geropotamos	Roumeli	Crete	Rethymnou	35.4	24.66	0	Observation	Rhinolophus ferrumequinum	2006	Benda et al., 2009	Published
3846	Kamilari's Cave	Tylisos	Crete	Irakliou	35.32	25.01	Cave	Observation	Myotis emarginatus	2006	Benda et al., 2009	Published
3846	Kamilari's Cave	Tylisos	Crete	Irakliou	35.32	25.01	Cave	Collection	Myotis blythii	2006	Benda et al., 2009	Published
3839	Chonos Cave	Sarchos	Crete	Irakliou	35.22	24.98	Cave	Observation	Myotis blythii	2006	Benda et al., 2009	Published
3846	Kamilari's Cave	Tylisos	Crete	Irakliou	35.32	25.01	Cave	Trapping	Hypsugo savii	2006	Benda et al., 2009	Published
3889	Erfoi Cave	Erfoi	Crete	Rethymnou	35.36	24.64	Cave	Observation	Rhinolophus ferrumequinum	2006	Benda et al., 2009	Published
3876	Nycteridospilios Cave	Ano Asites	Crete	Irakliou	35.19	25	Cave	Observation	Myotis emarginatus	2006	Benda et al., 2009	Published
3846	Kamilari's Cave	Tylisos	Crete	Irakliou	35.32	25.01	Cave	Observation	Myotis blythii	2006	Benda et al., 2009	Published
3839	Chonos Cave	Sarchos	Crete	Irakliou	35.22	24.98	Cave	Observation	Myotis emarginatus	2006	Benda et al., 2009	Published
3909	Watermill	Geropotamos River, Roumeli	Crete	Rethymnou	35.4	24.66	Building	Observation	Rhinolophus ferrumequinum	2006	Benda et al., 2009	Published
3884	Psimaki Cave	Fylaki	Crete	Chanion	35.29	24.32	Cave	Trapping	Myotis capaccinii	2006	Benda et al., 2009	Published
3884	Psimaki Cave	Fylaki	Crete	Chanion	35.29	24.32	Cave	Trapping	Miniopterus schreibersii	2006	Benda et al., 2009	Published
3884	Psimaki Cave	Fylaki	Crete	Chanion	35.29	24.32	Cave	Observation	Myotis blythii	2006	Benda et al., 2009	Published
3884	Psimaki Cave	Fylaki	Crete	Chanion	35.29	24.32	Cave	Observation	Miniopterus schreibersii	2006	Benda et al., 2009	Published
3901	Meires Cave	Alithini	Crete	Irakliou	35	24.88	Cave	Observation	Myotis blythii	2006	Benda et al., 2009	Published
3794	Koufota Cave	Agia Fotia	Crete	Lasithiou	35.19	26.14	Cave	Observation	Rhinolophus blasii	2006	Benda et al., 2009	Published
3794	Koufota Cave	Agia Fotia	Crete	Lasithiou	35.19	26.14	Cave	Observation	Myotis blythii	2006	Benda et al., 2009	Published
3794	Koufota Cave	Agia Fotia	Crete	Lasithiou	35.19	26.14	Cave	Observation	Miniopterus schreibersii	2006	Benda et al., 2009	Published
3894	Old University campus	Irakleion	Crete	Irakliou	35.3	25.15	Building	Collection	Pipistrellus kuhlii	2006	Benda et al., 2009	Published
3761	Chainospilios Cave	Kamaraki	Crete	Irakliou	35.3	24.92	Cave	Observation	Myotis blythii	2006	Benda et al., 2009	Published
3876	Nycteridospilios Cave	Ano Asites	Crete	Irakliou	35.19	25	Cave	Observation	Rhinolophus hipposideros	2006	Benda et al., 2009	Published
3839	Chonos Cave	Sarchos	Crete	Irakliou	35.22	24.98	Cave	Trapping	Rhinolophus hipposideros	2006	Benda et al., 2009	Published
3839	Chonos Cave	Sarchos	Crete	Irakliou	35.22	24.98	Cave	Trapping	Rhinolophus ferrumequinum	2006	Benda et al., 2009	Published
3839	Chonos Cave	Sarchos	Crete	Irakliou	35.22	24.98	Cave	Trapping	Myotis blythii	2006	Benda et al., 2009	Published
3839	Chonos Cave	Sarchos	Crete	Irakliou	35.22	24.98	Cave	Trapping	Hypsugo savii	2006	Benda et al., 2009	Published
3839	Chonos Cave	Sarchos	Crete	Irakliou	35.22	24.98	Cave	Trapping	Rhinolophus blasii	2006	Benda et al., 2009	Published
4249	Krya Vrisi vill.	Krya Vrisi	Crete	Chanion	35.45	23.75	0	Collection	Pipistrellus kuhlii	2006	Benda et al., 2009	Published
3885	Anonymous Pothole	Keri Hill	Crete	Irakliou	35.32	25.02	Cave	Recording	Rhinolophus hipposideros	2006	Benda et al., 2009	Published
3884	Psimaki Cave	Fylaki	Crete	Chanion	35.29	24.32	Cave	Observation	Rhinolophus hipposideros	2006	Benda et al., 2009	Published
3884	Psimaki Cave	Fylaki	Crete	Chanion	35.29	24.32	Cave	Observation	Rhinolophus ferrumequinum	2006	Benda et al., 2009	Published
4019	Agia Marina village	Agia Marina	Crete	Chanion	35.51	23.92	0	Recording	Tadarida teniotis	2006	Benda et al., 2009	Published
4019	Agia Marina village	Agia Marina	Crete	Chanion	35.51	23.92	0	Recording	Pipistrellus kuhlii	2006	Benda et al., 2009	Published
4013	Panagia Arkoudiotissa Cave	Koumares, 4 km NE	Crete	Chanion	35.58	24.14	Cave	Trapping	Rhinolophus ferrumequinum	2006	Benda et al., 2009	Published
4013	Panagia Arkoudiotissa Cave	Koumares, 4 km NE	Crete	Chanion	35.58	24.14	Cave	Trapping	Plecotus kolombatovici	2006	Benda et al., 2009	Published
4013	Panagia Arkoudiotissa Cave	Koumares, 4 km NE	Crete	Chanion	35.58	24.14	Cave	Recording	Tadarida teniotis	2006	Benda et al., 2009	Published
3986	Castanea grove	Elos	Crete	Chanion	35.36	23.63	0	Recording	Pipistrellus hanaki	2006	Benda et al., 2009	Published
3993	Above the Xekollomenos River	Platanias	Crete	Chanion	35.51	23.9	0	Recording	Pipistrellus kuhlii	2006	Benda et al., 2009	Published
3999	Mine	Kolymvari	Crete	Chanion	35.54	23.77	Mine	Observation	Rhinolophus ferrumequinum	2006	Benda et al., 2009	Published
4073	Ideo Andro cave	Nida Plateau	Crete	Rethymnou	35.2	24.82	Cave	Trapping	Plecotus macrobullaris	2006	Benda et al., 2009	Published
4073	Ideo Andro cave	Nida Plateau	Crete	Rethymnou	35.2	24.82	Cave	Trapping	Plecotus kolombatovici	2006	Benda et al., 2009	Published
4073	Ideo Andro cave	Nida Plateau	Crete	Rethymnou	35.2	24.82	Cave	Trapping	Hypsugo savii	2006	Benda et al., 2009	Published
4073	Ideo Andro cave	Nida Plateau	Crete	Rethymnou	35.2	24.82	Cave	Recording	Hypsugo savii	2006	Benda et al., 2009	Published
4073	Ideo Andro cave	Nida Plateau	Crete	Rethymnou	35.2	24.82	Cave	Recording	Eptesicus serotinus	2006	Benda et al., 2009	Published
3746	Tzani Cave	Omalos plateau	Crete	Chanion	35.34	23.9	Cave	Trapping	Rhinolophus ferrumequinum	2006	Benda et al., 2009	Published
3746	Tzani Cave	Omalos plateau	Crete	Chanion	35.34	23.9	Cave	Trapping	Rhinolophus blasii	2006	Benda et al., 2009	Published
3746	Tzani Cave	Omalos plateau	Crete	Chanion	35.34	23.9	Cave	Trapping	Plecotus macrobullaris	2006	Benda et al., 2009	Published
3746	Tzani Cave	Omalos plateau	Crete	Chanion	35.34	23.9	Cave	Trapping	Plecotus kolombatovici	2006	Benda et al., 2009	Published
3746	Tzani Cave	Omalos plateau	Crete	Chanion	35.34	23.9	Cave	Trapping	Pipistrellus hanaki	2006	Benda et al., 2009	Published
3746	Tzani Cave	Omalos plateau	Crete	Chanion	35.34	23.9	Cave	Trapping	Miniopterus schreibersii	2006	Benda et al., 2009	Published
3746	Tzani Cave	Omalos plateau	Crete	Chanion	35.34	23.9	Cave	Recording	Rhinolophus ferrumequinum	2006	Benda et al., 2009	Published
3746	Tzani Cave	Omalos plateau	Crete	Chanion	35.34	23.9	Cave	Recording	Rhinolophus blasii	2006	Benda et al., 2009	Published
3992	River	Vryses	Crete	Chanion	35.37	24.19	0	Trapping	Pipistrellus kuhlii	2006	Benda et al., 2009	Published
3992	River	Vryses	Crete	Chanion	35.37	24.19	0	Recording	Pipistrellus kuhlii	2006	Benda et al., 2009	Published
3992	River	Vryses	Crete	Chanion	35.37	24.19	0	Recording	Eptesicus serotinus	2006	Benda et al., 2009	Published
4074	Agios Antonios Cave	Patsos	Crete	Rethymnou	35.25	24.57	Cave	Trapping	Rhinolophus ferrumequinum	2006	Benda et al., 2009	Published
4074	Agios Antonios Cave	Patsos	Crete	Rethymnou	35.25	24.57	Cave	Trapping	Hypsugo savii	2006	Benda et al., 2009	Published
4074	Agios Antonios Cave	Patsos	Crete	Rethymnou	35.25	24.57	Cave	Recording	Tadarida teniotis	2006	Benda et al., 2009	Published
4027	Eileithyia cave	Amnisos	Crete	Irakliou	35.32	25.2	Cave	Trapping	Rhinolophus ferrumequinum	2006	Benda et al., 2009	Published
4027	Eileithyia cave	Amnisos	Crete	Irakliou	35.32	25.2	Cave	Trapping	Rhinolophus blasii	2006	Benda et al., 2009	Published
4027	Eileithyia cave	Amnisos	Crete	Irakliou	35.32	25.2	Cave	Recording	Tadarida teniotis	2006	Benda et al., 2009	Published
4027	Eileithyia cave	Amnisos	Crete	Irakliou	35.32	25.2	Cave	Recording	Rhinolophus ferrumequinum	2006	Benda et al., 2009	Published
4027	Eileithyia cave	Amnisos	Crete	Irakliou	35.32	25.2	Cave	Recording	Rhinolophus blasii	2006	Benda et al., 2009	Published
4037	Agia Paraskevi cave	Skoteino	Crete	Irakliou	35.3	25.29	Cave	Recording	Hypsugo savii	2006	Benda et al., 2009	Published
3991	Creek	Meskla	Crete	Chanion	35.4	23.95	0	Trapping	Myotis davidii	2006	Benda et al., 2009	Published
3991	Creek	Meskla	Crete	Chanion	35.4	23.95	0	Trapping	Hypsugo savii	2006	Benda et al., 2009	Published
3991	Creek	Meskla	Crete	Chanion	35.4	23.95	0	Trapping	Eptesicus serotinus	2006	Benda et al., 2009	Published
3991	Creek	Meskla	Crete	Chanion	35.4	23.95	0	Recording	Hypsugo savii	2006	Benda et al., 2009	Published
4075	Petres Bridge	Dramia	Crete	Rethymnou	35.35	24.35	0	Trapping	Myotis capaccinii	2006	Benda et al., 2009	Published
4075	Petres Bridge	Dramia	Crete	Rethymnou	35.35	24.35	0	Trapping	Hypsugo savii	2006	Benda et al., 2009	Published
4076	Gerani Cave	Gerani	Crete	Rethymnou	35.35	24.4	Cave	Trapping	Rhinolophus hipposideros	2006	Benda et al., 2009	Published
4076	Gerani Cave	Gerani	Crete	Rethymnou	35.35	24.4	Cave	Trapping	Rhinolophus ferrumequinum	2006	Benda et al., 2009	Published
3845	Rappa Cave	Milatos	Crete	Lasithiou	35.3	25.57	Cave	Trapping	Rhinolophus hipposideros	2006	Benda et al., 2009	Published
3845	Rappa Cave	Milatos	Crete	Lasithiou	35.3	25.57	Cave	Trapping	Rhinolophus ferrumequinum	2006	Benda et al., 2009	Published
3845	Rappa Cave	Milatos	Crete	Lasithiou	35.3	25.57	Cave	Trapping	Myotis blythii	2006	Benda et al., 2009	Published
3845	Rappa Cave	Milatos	Crete	Lasithiou	35.3	25.57	Cave	Trapping	Miniopterus schreibersii	2006	Benda et al., 2009	Published
3845	Rappa Cave	Milatos	Crete	Lasithiou	35.3	25.57	Cave	Trapping	Hypsugo savii	2006	Benda et al., 2009	Published
3845	Rappa Cave	Milatos	Crete	Lasithiou	35.3	25.57	Cave	Recording	Tadarida teniotis	2006	Benda et al., 2009	Published
4028	Sea shore	Matala	Crete	Irakliou	34.99	24.74	0	Recording	Tadarida teniotis	2006	Benda et al., 2009	Published
4028	Sea shore	Matala	Crete	Irakliou	34.99	24.74	0	Recording	Hypsugo savii	2006	Benda et al., 2009	Published
3785	Stream	Kamaraki	Crete	Irakliou	35.3	24.93	0	Recording	Tadarida teniotis	2006	Benda et al., 2009	Published
3761	Chainospilios Cave	Kamaraki	Crete	Irakliou	35.3	24.92	Cave	Recording	Rhinolophus hipposideros	2006	Benda et al., 2009	Published
3761	Chainospilios Cave	Kamaraki	Crete	Irakliou	35.3	24.92	Cave	Recording	Rhinolophus blasii	2006	Benda et al., 2009	Published
3761	Chainospilios Cave	Kamaraki	Crete	Irakliou	35.3	24.92	Cave	Observation	Rhinolophus hipposideros	2006	Benda et al., 2009	Published
3761	Chainospilios Cave	Kamaraki	Crete	Irakliou	35.3	24.92	Cave	Observation	Rhinolophus blasii	2006	Benda et al., 2009	Published
3845	Rappa Cave	Milatos	Crete	Lasithiou	35.3	25.57	Cave	Observation	Miniopterus schreibersii	2006	Benda et al., 2009	Published
3999	Mine	Kolymvari	Crete	Chanion	35.54	23.77	Mine	Recording	Rhinolophus ferrumequinum	2006	Benda et al., 2009	Published
3999	Mine	Kolymvari	Crete	Chanion	35.54	23.77	Mine	Recording	Pipistrellus kuhlii	2006	Benda et al., 2009	Published
3907	Almyros Gorge	Linoperamata	Crete	Irakliou	35.33	25.04	0	Recording	Tadarida teniotis	2006	Benda et al., 2009	Published
3908	Almyros River Spring	Linoperamata	Crete	Irakliou	35.33	25.04	0	Recording	Tadarida teniotis	2006	Benda et al., 2009	Published
3908	Almyros River Spring	Linoperamata	Crete	Irakliou	35.33	25.04	0	Recording	Pipistrellus kuhlii	2006	Benda et al., 2009	Published
3883	Anonymous Pothole	Skinakas, Idi mount.	Crete	Rethymnou	35.2	24.88	Cave	Observation	Myotis blythii	2006	Benda et al., 2009	Published
3919	Rouvas forest	Rouvas forest	Crete	Irakliou	35.17	24.91	0	Recording	Pipistrellus hanaki	2006	Benda et al., 2009	Published
3733	Neraidospilia Cave	Sfinari	Crete	Chanion	35.43	23.56	Cave	Observation	Rhinolophus hipposideros	2006	Benda et al., 2009	Published
3733	Neraidospilia Cave	Sfinari	Crete	Chanion	35.43	23.56	Cave	Observation	Rhinolophus blasii	2006	Benda et al., 2009	Published
3846	Kamilari's Cave	Tylisos	Crete	Irakliou	35.32	25.01	Cave	Observation	Rhinolophus blasii	2006	Benda et al., 2009	Published
3881	Pothole Peristerospilios (AR3)	Varsamo, Idi mount.	Crete	Rethymnou	35.19	24.88	Cave	Recording	Tadarida teniotis	2006	Benda et al., 2009	Published
3881	Pothole Peristerospilios (AR3)	Varsamo, Idi mount.	Crete	Rethymnou	35.19	24.88	Cave	Collection	Myotis blythii	2006	Benda et al., 2009	Published
3839	Chonos Cave	Sarchos	Crete	Irakliou	35.22	24.98	Cave	Recording	Tadarida teniotis	2006	Benda et al., 2009	Published
3839	Chonos Cave	Sarchos	Crete	Irakliou	35.22	24.98	Cave	Recording	Rhinolophus ferrumequinum	2006	Benda et al., 2009	Published
3839	Chonos Cave	Sarchos	Crete	Irakliou	35.22	24.98	Cave	Recording	Rhinolophus blasii	2006	Benda et al., 2009	Published
3890	Prinos Cave	Prinos	Crete	Rethymnou	35.39	24.64	Cave	Recording	Tadarida teniotis	2006	Benda et al., 2009	Published
3890	Prinos Cave	Prinos	Crete	Rethymnou	35.39	24.64	Cave	Recording	Miniopterus schreibersii	2006	Benda et al., 2009	Published
3761	Chainospilios Cave	Kamaraki	Crete	Irakliou	35.3	24.92	Cave	Observation	Rhinolophus ferrumequinum	2006	Benda et al., 2009	Published
3921	Aravanes Quercus forest	Arcaia Eleftherna	Crete	Rethymnou	35.27	24.71	0	Recording	Rhinolophus hipposideros	2006	Benda et al., 2009	Published
3921	Aravanes Quercus forest	Arcaia Eleftherna	Crete	Rethymnou	35.27	24.71	0	Recording	Pipistrellus hanaki	2006	Benda et al., 2009	Published
3889	Erfoi Cave	Erfoi	Crete	Rethymnou	35.36	24.64	Cave	Recording	Rhinolophus hipposideros	2006	Benda et al., 2009	Published
3889	Erfoi Cave	Erfoi	Crete	Rethymnou	35.36	24.64	Cave	Recording	Rhinolophus ferrumequinum	2006	Benda et al., 2009	Published
3889	Erfoi Cave	Erfoi	Crete	Rethymnou	35.36	24.64	Cave	Recording	Rhinolophus blasii	2006	Benda et al., 2009	Published
3889	Erfoi Cave	Erfoi	Crete	Rethymnou	35.36	24.64	Cave	Observation	Rhinolophus hipposideros	2006	Benda et al., 2009	Published
3876	Nycteridospilios Cave	Ano Asites	Crete	Irakliou	35.19	25	Cave	Observation	Rhinolophus hipposideros	2007	Benda et al., 2009	Published
3876	Nycteridospilios Cave	Ano Asites	Crete	Irakliou	35.19	25	Cave	Observation	Rhinolophus ferrumequinum	2007	Benda et al., 2009	Published
3902	Vigla Cave	Keratokampos, Kerato hill	Crete	Irakliou	35.01	25.4	Cave	Recording	Tadarida teniotis	2007	Benda et al., 2009	Published
3839	Chonos Cave	Sarchos	Crete	Irakliou	35.22	24.98	Cave	Observation	Rhinolophus hipposideros	2007	Benda et al., 2009	Published
3839	Chonos Cave	Sarchos	Crete	Irakliou	35.22	24.98	Cave	Observation	Rhinolophus ferrumequinum	2007	Benda et al., 2009	Published
3839	Chonos Cave	Sarchos	Crete	Irakliou	35.22	24.98	Cave	Collection	Rhinolophus ferrumequinum	2007	Benda et al., 2009	Published
3750	Almyros River	Linoperamata	Crete	Irakliou	35.33	25.05	0	Recording	Tadarida teniotis	2007	Benda et al., 2009	Published
3846	Kamilari's Cave	Tylisos	Crete	Irakliou	35.32	25.01	Cave	Trapping	Rhinolophus ferrumequinum	2007	Benda et al., 2009	Published
3846	Kamilari's Cave	Tylisos	Crete	Irakliou	35.32	25.01	Cave	Trapping	Rhinolophus blasii	2007	Benda et al., 2009	Published
3846	Kamilari's Cave	Tylisos	Crete	Irakliou	35.32	25.01	Cave	Trapping	Myotis capaccinii	2007	Benda et al., 2009	Published
3846	Kamilari's Cave	Tylisos	Crete	Irakliou	35.32	25.01	Cave	Trapping	Myotis blythii	2007	Benda et al., 2009	Published
3846	Kamilari's Cave	Tylisos	Crete	Irakliou	35.32	25.01	Cave	Trapping	Miniopterus schreibersii	2007	Benda et al., 2009	Published
3846	Kamilari's Cave	Tylisos	Crete	Irakliou	35.32	25.01	Cave	Observation	Rhinolophus ferrumequinum	2007	Benda et al., 2009	Published
3881	Pothole Peristerospilios (AR3)	Varsamo, Idi mount.	Crete	Rethymnou	35.19	24.88	Cave	Observation	Myotis blythii	2007	Benda et al., 2009	Published
3880	Kamaraiko Cave	Kamares	Crete	Irakliou	35.17	24.82	Cave	Observation	Myotis blythii	2007	Benda et al., 2009	Published
3846	Kamilari's Cave	Tylisos	Crete	Irakliou	35.32	25.01	Cave	Observation	Myotis emarginatus	2007	Benda et al., 2009	Published
3846	Kamilari's Cave	Tylisos	Crete	Irakliou	35.32	25.01	Cave	Observation	Myotis blythii	2007	Benda et al., 2009	Published
3888	Vennidon Cave	Champatha	Crete	Chanion	35.35	24.22	Cave	Trapping	Rhinolophus ferrumequinum	2007	Benda et al., 2009	Published
3888	Vennidon Cave	Champatha	Crete	Chanion	35.35	24.22	Cave	Trapping	Myotis capaccinii	2007	Benda et al., 2009	Published
3888	Vennidon Cave	Champatha	Crete	Chanion	35.35	24.22	Cave	Trapping	Myotis blythii	2007	Benda et al., 2009	Published
3825	Genianos River	Lampiotes	Crete	Rethymnou	35.21	24.69	0	Recording	Pipistrellus hanaki	2007	Benda et al., 2009	Published
3933	Kamilari Cave Area	Tylisos	Crete	Irakliou	35.31	25.01	Cave	Recording	Rhinolophus hipposideros	2007	Benda et al., 2009	Published
3813	Geropotamos	Roumeli	Crete	Rethymnou	35.4	24.66	0	Recording	Tadarida teniotis	2007	Benda et al., 2009	Published
3813	Geropotamos	Roumeli	Crete	Rethymnou	35.4	24.66	0	Recording	Rhinolophus hipposideros	2007	Benda et al., 2009	Published
3813	Geropotamos	Roumeli	Crete	Rethymnou	35.4	24.66	0	Recording	Pipistrellus kuhlii	2007	Benda et al., 2009	Published
3813	Geropotamos	Roumeli	Crete	Rethymnou	35.4	24.66	0	Recording	Pipistrellus hanaki	2007	Benda et al., 2009	Published
3846	Kamilari's Cave	Tylisos	Crete	Irakliou	35.32	25.01	Cave	Trapping	Myotis emarginatus	2007	Benda et al., 2009	Published
3936	Scrubland	Achlada	Crete	Irakliou	35.38	24.99	0	Recording	Pipistrellus kuhlii	2007	Benda et al., 2009	Published
3946	Scrubland	Nyvritos	Crete	Irakliou	35.14	24.92	0	Recording	Tadarida teniotis	2007	Benda et al., 2009	Published
3946	Scrubland	Nyvritos	Crete	Irakliou	35.14	24.92	0	Recording	Pipistrellus kuhlii	2007	Benda et al., 2009	Published
3946	Scrubland	Nyvritos	Crete	Irakliou	35.14	24.92	0	Recording	Hypsugo savii	2007	Benda et al., 2009	Published
3941	Scrubland	Doxaro	Crete	Rethymnou	35.37	24.84	0	Recording	Rhinolophus hipposideros	2007	Benda et al., 2009	Published
3941	Scrubland	Doxaro	Crete	Rethymnou	35.37	24.84	0	Recording	Rhinolophus ferrumequinum	2007	Benda et al., 2009	Published
3941	Scrubland	Doxaro	Crete	Rethymnou	35.37	24.84	0	Recording	Rhinolophus blasii	2007	Benda et al., 2009	Published
3941	Scrubland	Doxaro	Crete	Rethymnou	35.37	24.84	0	Recording	Pipistrellus kuhlii	2007	Benda et al., 2009	Published
3941	Scrubland	Doxaro	Crete	Rethymnou	35.37	24.84	0	Recording	Hypsugo savii	2007	Benda et al., 2009	Published
3839	Chonos Cave	Sarchos	Crete	Irakliou	35.22	24.98	Cave	Recording	Rhinolophus hipposideros	2007	Benda et al., 2009	Published
3839	Chonos Cave	Sarchos	Crete	Irakliou	35.22	24.98	Cave	Recording	Rhinolophus ferrumequinum	2007	Benda et al., 2009	Published
3938	Scrubland	Anogia	Crete	Rethymnou	35.26	24.89	0	Recording	Tadarida teniotis	2007	Benda et al., 2009	Published
3938	Scrubland	Anogia	Crete	Rethymnou	35.26	24.89	0	Recording	Rhinolophus hipposideros	2007	Benda et al., 2009	Published
3938	Scrubland	Anogia	Crete	Rethymnou	35.26	24.89	0	Recording	Pipistrellus kuhlii	2007	Benda et al., 2009	Published
3888	Vennidon Cave	Champatha	Crete	Chanion	35.35	24.22	Cave	Trapping	Myotis emarginatus	2007	Benda et al., 2009	Published
3888	Vennidon Cave	Champatha	Crete	Chanion	35.35	24.22	Cave	Trapping	Miniopterus schreibersii	2007	Benda et al., 2009	Published
3943	Scrubland	Gonies	Crete	Irakliou	35.27	24.93	0	Recording	Tadarida teniotis	2007	Benda et al., 2009	Published
3943	Scrubland	Gonies	Crete	Irakliou	35.27	24.93	0	Recording	Rhinolophus hipposideros	2007	Benda et al., 2009	Published
3943	Scrubland	Gonies	Crete	Irakliou	35.27	24.93	0	Recording	Pipistrellus kuhlii	2007	Benda et al., 2009	Published
3951	Scrubland	Vistagi	Crete	Rethymnou	35.26	24.69	0	Recording	Rhinolophus ferrumequinum	2007	Benda et al., 2009	Published
3951	Scrubland	Vistagi	Crete	Rethymnou	35.26	24.69	0	Recording	Hypsugo savii	2007	Benda et al., 2009	Published
3877	Ampelouzos Mine	Ampelouzos	Crete	Irakliou	35.06	24.94	Mine	Observation	Rhinolophus ferrumequinum	2007	Benda et al., 2009	Published
3877	Ampelouzos Mine	Ampelouzos	Crete	Irakliou	35.06	24.94	Mine	Observation	Myotis blythii	2007	Benda et al., 2009	Published
3952	Scrubland	Voskero, Krousonas	Crete	Irakliou	35.25	24.94	0	Recording	Tadarida teniotis	2007	Benda et al., 2009	Published
3952	Scrubland	Voskero, Krousonas	Crete	Irakliou	35.25	24.94	0	Recording	Rhinolophus hipposideros	2007	Benda et al., 2009	Published
3952	Scrubland	Voskero, Krousonas	Crete	Irakliou	35.25	24.94	0	Recording	Hypsugo savii	2007	Benda et al., 2009	Published
3772	Gortyna Labyrinth Mine	Plouti	Crete	Irakliou	35.07	24.91	Mine	Recording	Rhinolophus hipposideros	2007	Benda et al., 2009	Published
3772	Gortyna Labyrinth Mine	Plouti	Crete	Irakliou	35.07	24.91	Mine	Recording	Rhinolophus ferrumequinum	2007	Benda et al., 2009	Published
3772	Gortyna Labyrinth Mine	Plouti	Crete	Irakliou	35.07	24.91	Mine	Observation	Rhinolophus ferrumequinum	2007	Benda et al., 2009	Published
3774	Micro Lavyrinthaki Mine	Plouti	Crete	Irakliou	35.07	24.92	Mine	Observation	Myotis blythii	2007	Benda et al., 2009	Published
3901	Meires Cave	Alithini	Crete	Irakliou	35	24.88	Cave	Recording	Tadarida teniotis	2007	Benda et al., 2009	Published
3901	Meires Cave	Alithini	Crete	Irakliou	35	24.88	Cave	Recording	Rhinolophus hipposideros	2007	Benda et al., 2009	Published
3901	Meires Cave	Alithini	Crete	Irakliou	35	24.88	Cave	Recording	Rhinolophus ferrumequinum	2007	Benda et al., 2009	Published
3901	Meires Cave	Alithini	Crete	Irakliou	35	24.88	Cave	Recording	Rhinolophus blasii	2007	Benda et al., 2009	Published
3901	Meires Cave	Alithini	Crete	Irakliou	35	24.88	Cave	Recording	Myotis blythii	2007	Benda et al., 2009	Published
3901	Meires Cave	Alithini	Crete	Irakliou	35	24.88	Cave	Recording	Miniopterus schreibersii	2007	Benda et al., 2009	Published
3901	Meires Cave	Alithini	Crete	Irakliou	35	24.88	Cave	Observation	Rhinolophus ferrumequinum	2007	Benda et al., 2009	Published
3901	Meires Cave	Alithini	Crete	Irakliou	35	24.88	Cave	Observation	Myotis blythii	2007	Benda et al., 2009	Published
3901	Meires Cave	Alithini	Crete	Irakliou	35	24.88	Cave	Observation	Miniopterus schreibersii	2007	Benda et al., 2009	Published
3824	Platis River	Agios Ioannis	Crete	Rethymnou	35.17	24.69	0	Recording	Tadarida teniotis	2007	Benda et al., 2009	Published
3824	Platis River	Agios Ioannis	Crete	Rethymnou	35.17	24.69	0	Recording	Rhinolophus ferrumequinum	2007	Benda et al., 2009	Published
3824	Platis River	Agios Ioannis	Crete	Rethymnou	35.17	24.69	0	Recording	Pipistrellus hanaki	2007	Benda et al., 2009	Published
3949	Scrubland	Ski resort, Idi mount.	Crete	Rethymnou	35.22	24.82	0	Recording	Tadarida teniotis	2007	Benda et al., 2009	Published
3949	Scrubland	Ski resort, Idi mount.	Crete	Rethymnou	35.22	24.82	0	Recording	Rhinolophus blasii	2007	Benda et al., 2009	Published
3949	Scrubland	Ski resort, Idi mount.	Crete	Rethymnou	35.22	24.82	0	Recording	Hypsugo savii	2007	Benda et al., 2009	Published
3881	Pothole Peristerospilios (AR3)	Varsamo, Idi mount.	Crete	Rethymnou	35.19	24.88	Cave	Collection	Myotis blythii	2007	Benda et al., 2009	Published
3948	Scrubland	Petradolakia, Idi mount.	Crete	Rethymnou	35.21	24.87	0	Recording	Rhinolophus hipposideros	2007	Benda et al., 2009	Published
3948	Scrubland	Petradolakia, Idi mount.	Crete	Rethymnou	35.21	24.87	0	Recording	Hypsugo savii	2007	Benda et al., 2009	Published
3945	Mountain resort	Livadia	Crete	Rethymnou	35.26	24.76	Building	Recording	Tadarida teniotis	2007	Benda et al., 2009	Published
3945	Mountain resort	Livadia	Crete	Rethymnou	35.26	24.76	Building	Recording	Pipistrellus kuhlii	2007	Benda et al., 2009	Published
3945	Mountain resort	Livadia	Crete	Rethymnou	35.26	24.76	Building	Recording	Hypsugo savii	2007	Benda et al., 2009	Published
3906	Sea Cave	Milatos bay	Crete	Lasithiou	35.32	25.58	Cave	Observation	Myotis blythii	2007	Benda et al., 2009	Published
3953	Scrubland Toumpotos Prinos	Kouroutes	Crete	Rethymnou	35.21	24.74	0	Recording	Tadarida teniotis	2007	Benda et al., 2009	Published
3953	Scrubland Toumpotos Prinos	Kouroutes	Crete	Rethymnou	35.21	24.74	0	Recording	Hypsugo savii	2007	Benda et al., 2009	Published
4128	Agiofaraggo	Kali Limenes	Crete	Irakliou	34.92	24.77	0	Collection	Rhinolophus ferrumequinum	2007	Benda et al., 2009	Published
3839	Chonos Cave	Sarchos	Crete	Irakliou	35.22	24.98	Cave	Observation	Myotis blythii	2007	Benda et al., 2009	Published
3794	Koufota Cave	Agia Fotia	Crete	Lasithiou	35.19	26.14	Cave	Observation	Myotis blythii	2007	Benda et al., 2009	Published
3794	Koufota Cave	Agia Fotia	Crete	Lasithiou	35.19	26.14	Cave	Observation	Miniopterus schreibersii	2007	Benda et al., 2009	Published
3794	Koufota Cave	Agia Fotia	Crete	Lasithiou	35.19	26.14	Cave	Collection	Myotis blythii	2007	Benda et al., 2009	Published
3794	Koufota Cave	Agia Fotia	Crete	Lasithiou	35.19	26.14	Cave	Collection	Miniopterus schreibersii	2007	Benda et al., 2009	Published
3876	Nycteridospilios Cave	Ano Asites	Crete	Irakliou	35.19	25	Cave	Recording	Tadarida teniotis	2007	Benda et al., 2009	Published
3876	Nycteridospilios Cave	Ano Asites	Crete	Irakliou	35.19	25	Cave	Recording	Rhinolophus ferrumequinum	2007	Benda et al., 2009	Published
3876	Nycteridospilios Cave	Ano Asites	Crete	Irakliou	35.19	25	Cave	Recording	Myotis emarginatus	2007	Benda et al., 2009	Published
3876	Nycteridospilios Cave	Ano Asites	Crete	Irakliou	35.19	25	Cave	Observation	Myotis emarginatus	2007	Benda et al., 2009	Published
3763	City Walls	Irakleion	Crete	Irakliou	35.33	25.12	0	Trapping	Eptesicus serotinus	2007	Benda et al., 2009	Published
3883	Anonymous Pothole	Skinakas, Idi mount.	Crete	Rethymnou	35.2	24.88	Cave	Observation	Myotis blythii	2007	Benda et al., 2009	Published
3888	Vennidon Cave	Champatha	Crete	Chanion	35.35	24.22	Cave	Recording	Rhinolophus hipposideros	2007	Benda et al., 2009	Published
3888	Vennidon Cave	Champatha	Crete	Chanion	35.35	24.22	Cave	Recording	Rhinolophus ferrumequinum	2007	Benda et al., 2009	Published
3854	Koulieri Cave	Myloniana	Crete	Chanion	35.46	23.93	Cave	Trapping	Rhinolophus hipposideros	2007	Benda et al., 2009	Published
3854	Koulieri Cave	Myloniana	Crete	Chanion	35.46	23.93	Cave	Trapping	Rhinolophus ferrumequinum	2007	Benda et al., 2009	Published
3854	Koulieri Cave	Myloniana	Crete	Chanion	35.46	23.93	Cave	Trapping	Rhinolophus blasii	2007	Benda et al., 2009	Published
3854	Koulieri Cave	Myloniana	Crete	Chanion	35.46	23.93	Cave	Trapping	Myotis capaccinii	2007	Benda et al., 2009	Published
3854	Koulieri Cave	Myloniana	Crete	Chanion	35.46	23.93	Cave	Recording	Tadarida teniotis	2007	Benda et al., 2009	Published
3854	Koulieri Cave	Myloniana	Crete	Chanion	35.46	23.93	Cave	Recording	Rhinolophus blasii	2007	Benda et al., 2009	Published
3854	Koulieri Cave	Myloniana	Crete	Chanion	35.46	23.93	Cave	Recording	Myotis capaccinii	2007	Benda et al., 2009	Published
3959	HCMR	Kato Gouves	Crete	Irakliou	35.33	25.28	Building	Collection	Pipistrellus kuhlii	2007	Benda et al., 2009	Published
3905	Gypsum Mine	Sougia	Crete	Chanion	35.25	23.8	Mine	Observation	Myotis blythii	2007	Benda et al., 2009	Published
3761	Chainospilios Cave	Kamaraki	Crete	Irakliou	35.3	24.92	Cave	Trapping	Rhinolophus hipposideros	2007	Benda et al., 2009	Published
3761	Chainospilios Cave	Kamaraki	Crete	Irakliou	35.3	24.92	Cave	Trapping	Myotis blythii	2007	Benda et al., 2009	Published
3761	Chainospilios Cave	Kamaraki	Crete	Irakliou	35.3	24.92	Cave	Recording	Myotis blythii	2007	Benda et al., 2009	Published
3845	Rappa Cave	Milatos	Crete	Lasithiou	35.3	25.57	Cave	Observation	Rhinolophus ferrumequinum	2007	Benda et al., 2009	Published
3845	Rappa Cave	Milatos	Crete	Lasithiou	35.3	25.57	Cave	Observation	Myotis blythii	2007	Benda et al., 2009	Published
3845	Rappa Cave	Milatos	Crete	Lasithiou	35.3	25.57	Cave	Observation	Miniopterus schreibersii	2007	Benda et al., 2009	Published
3930	Patsianos River	Patsos	Crete	Rethymnou	35.26	24.57	0	Recording	Tadarida teniotis	2007	Benda et al., 2009	Published
3930	Patsianos River	Patsos	Crete	Rethymnou	35.26	24.57	0	Recording	Pipistrellus hanaki	2007	Benda et al., 2009	Published
3827	Old houses	Rizikas	Crete	Rethymnou	35.12	24.73	Building	Observation	Rhinolophus hipposideros	2007	Benda et al., 2009	Published
3771	Koutsoulitis River	Laloumas	Crete	Irakliou	35.1	24.87	0	Recording	Tadarida teniotis	2007	Benda et al., 2009	Published
3771	Koutsoulitis River	Laloumas	Crete	Irakliou	35.1	24.87	0	Recording	Rhinolophus hipposideros	2007	Benda et al., 2009	Published
3771	Koutsoulitis River	Laloumas	Crete	Irakliou	35.1	24.87	0	Recording	Rhinolophus ferrumequinum	2007	Benda et al., 2009	Published
3771	Koutsoulitis River	Laloumas	Crete	Irakliou	35.1	24.87	0	Recording	Pipistrellus hanaki	2007	Benda et al., 2009	Published
3838	Stravomyti Cave	Giouhtas hill	Crete	Irakliou	35.22	25.13	Cave	Trapping	Myotis blythii	2007	Benda et al., 2009	Published
3838	Stravomyti Cave	Giouhtas hill	Crete	Irakliou	35.22	25.13	Cave	Observation	Rhinolophus ferrumequinum	2007	Benda et al., 2009	Published
3838	Stravomyti Cave	Giouhtas hill	Crete	Irakliou	35.22	25.13	Cave	Observation	Myotis blythii	2007	Benda et al., 2009	Published
3910	Geropotamos Estuary	Panormo	Crete	Rethymnou	35.41	24.64	0	Recording	Tadarida teniotis	2007	Benda et al., 2009	Published
3910	Geropotamos Estuary	Panormo	Crete	Rethymnou	35.41	24.64	0	Recording	Pipistrellus hanaki	2007	Benda et al., 2009	Published
3878	Voreino Cave	Karoumes bay, Chohlakies	Crete	Lasithiou	35.13	26.27	Cave	Observation	Miniopterus schreibersii	2007	Benda et al., 2009	Published
3838	Stravomyti Cave	Giouhtas hill	Crete	Irakliou	35.22	25.13	Cave	Recording	Rhinolophus hipposideros	2007	Benda et al., 2009	Published
3838	Stravomyti Cave	Giouhtas hill	Crete	Irakliou	35.22	25.13	Cave	Recording	Rhinolophus ferrumequinum	2007	Benda et al., 2009	Published
3838	Stravomyti Cave	Giouhtas hill	Crete	Irakliou	35.22	25.13	Cave	Recording	Rhinolophus blasii	2007	Benda et al., 2009	Published
3771	Koutsoulitis River	Laloumas	Crete	Irakliou	35.1	24.87	0	Trapping	Pipistrellus kuhlii	2007	Benda et al., 2009	Published
3771	Koutsoulitis River	Laloumas	Crete	Irakliou	35.1	24.87	0	Trapping	Hypsugo savii	2007	Benda et al., 2009	Published
3774	Micro Lavyrinthaki Mine	Plouti	Crete	Irakliou	35.07	24.92	Mine	Trapping	Rhinolophus hipposideros	2007	Benda et al., 2009	Published
3774	Micro Lavyrinthaki Mine	Plouti	Crete	Irakliou	35.07	24.92	Mine	Trapping	Rhinolophus ferrumequinum	2007	Benda et al., 2009	Published
3997	Around the Sarakina cave	Theriso	Crete	Chanion	35.42	23.98	Cave	Recording	Tadarida teniotis	2007	Benda et al., 2009	Published
4016	Sarakina cave	Theriso	Crete	Chanion	35.42	23.98	Cave	Trapping	Rhinolophus hipposideros	2007	Benda et al., 2009	Published
4016	Sarakina cave	Theriso	Crete	Chanion	35.42	23.98	Cave	Trapping	Rhinolophus ferrumequinum	2007	Benda et al., 2009	Published
4016	Sarakina cave	Theriso	Crete	Chanion	35.42	23.98	Cave	Trapping	Rhinolophus blasii	2007	Benda et al., 2009	Published
4016	Sarakina cave	Theriso	Crete	Chanion	35.42	23.98	Cave	Recording	Hypsugo savii	2007	Benda et al., 2009	Published
4016	Sarakina cave	Theriso	Crete	Chanion	35.42	23.98	Cave	Observation	Rhinolophus ferrumequinum	2007	Benda et al., 2009	Published
4016	Sarakina cave	Theriso	Crete	Chanion	35.42	23.98	Cave	Observation	Hypsugo savii	2007	Benda et al., 2009	Published
4022	Zoures Cave	Azogyres	Crete	Chanion	35.27	23.71	Cave	Observation	Rhinolophus ferrumequinum	2007	Benda et al., 2009	Published
4076	Gerani Cave	Gerani	Crete	Rethymnou	35.35	24.4	Cave	Trapping	Rhinolophus hipposideros	2007	Benda et al., 2009	Published
4076	Gerani Cave	Gerani	Crete	Rethymnou	35.35	24.4	Cave	Trapping	Rhinolophus ferrumequinum	2007	Benda et al., 2009	Published
3988	Koiliaris river, Highway Bridge	Kalami	Crete	Chanion	35.45	24.15	0	Trapping	Pipistrellus kuhlii	2007	Benda et al., 2009	Published
3988	Koiliaris river, Highway Bridge	Kalami	Crete	Chanion	35.45	24.15	0	Recording	Pipistrellus kuhlii	2007	Benda et al., 2009	Published
3988	Koiliaris river, Highway Bridge	Kalami	Crete	Chanion	35.45	24.15	0	Recording	Myotis capaccinii	2007	Benda et al., 2009	Published
3940	Scrubland	Damasta	Crete	Irakliou	35.34	24.93	0	Recording	Hypsugo savii	2007	Benda et al., 2009	Published
4029	Agia Foteini Cave	Avdou	Crete	Irakliou	35.23	25.42	Cave	Trapping	Rhinolophus hipposideros	2007	Benda et al., 2009	Published
4029	Agia Foteini Cave	Avdou	Crete	Irakliou	35.23	25.42	Cave	Recording	Tadarida teniotis	2007	Benda et al., 2009	Published
4029	Agia Foteini Cave	Avdou	Crete	Irakliou	35.23	25.42	Cave	Recording	Rhinolophus hipposideros	2007	Benda et al., 2009	Published
4029	Agia Foteini Cave	Avdou	Crete	Irakliou	35.23	25.42	Cave	Recording	Myotis blythii	2007	Benda et al., 2009	Published
4029	Agia Foteini Cave	Avdou	Crete	Irakliou	35.23	25.42	Cave	Recording	Hypsugo savii	2007	Benda et al., 2009	Published
4079	At a Venetian bridge at Moni Kato Preveli ca. 3 km to E	Lefkogeia	Crete	Rethymnou	35.17	24.46	0	Trapping	Pipistrellus kuhlii	2007	Benda et al., 2009	Published
4079	At a Venetian bridge at Moni Kato Preveli ca. 3 km to E	Lefkogeia	Crete	Rethymnou	35.17	24.46	0	Trapping	Miniopterus schreibersii	2007	Benda et al., 2009	Published
4079	At a Venetian bridge at Moni Kato Preveli ca. 3 km to E	Lefkogeia	Crete	Rethymnou	35.17	24.46	0	Trapping	Hypsugo savii	2007	Benda et al., 2009	Published
4079	At a Venetian bridge at Moni Kato Preveli ca. 3 km to E	Lefkogeia	Crete	Rethymnou	35.17	24.46	0	Recording	Pipistrellus kuhlii	2007	Benda et al., 2009	Published
3890	Prinos Cave	Prinos	Crete	Rethymnou	35.39	24.64	Cave	Trapping	Rhinolophus hipposideros	2007	Benda et al., 2009	Published
3890	Prinos Cave	Prinos	Crete	Rethymnou	35.39	24.64	Cave	Trapping	Rhinolophus ferrumequinum	2007	Benda et al., 2009	Published
3890	Prinos Cave	Prinos	Crete	Rethymnou	35.39	24.64	Cave	Trapping	Rhinolophus blasii	2007	Benda et al., 2009	Published
3890	Prinos Cave	Prinos	Crete	Rethymnou	35.39	24.64	Cave	Trapping	Miniopterus schreibersii	2007	Benda et al., 2009	Published
3890	Prinos Cave	Prinos	Crete	Rethymnou	35.39	24.64	Cave	Recording	Tadarida teniotis	2007	Benda et al., 2009	Published
3890	Prinos Cave	Prinos	Crete	Rethymnou	35.39	24.64	Cave	Recording	Rhinolophus ferrumequinum	2007	Benda et al., 2009	Published
3890	Prinos Cave	Prinos	Crete	Rethymnou	35.39	24.64	Cave	Recording	Miniopterus schreibersii	2007	Benda et al., 2009	Published
3836	Vreiko Cave	Pefkoi	Crete	Lasithiou	35.08	25.99	Cave	Trapping	Rhinolophus blasii	2007	Benda et al., 2009	Published
3836	Vreiko Cave	Pefkoi	Crete	Lasithiou	35.08	25.99	Cave	Trapping	Plecotus kolombatovici	2007	Benda et al., 2009	Published
3836	Vreiko Cave	Pefkoi	Crete	Lasithiou	35.08	25.99	Cave	Trapping	Miniopterus schreibersii	2007	Benda et al., 2009	Published
3936	Scrubland	Achlada	Crete	Irakliou	35.38	24.99	0	Recording	Tadarida teniotis	2007	Benda et al., 2009	Published
4058	Exo Latsidi Cave	Sitanos	Crete	Lasithiou	35.11	26.15	Cave	Trapping	Rhinolophus hipposideros	2007	Benda et al., 2009	Published
4058	Exo Latsidi Cave	Sitanos	Crete	Lasithiou	35.11	26.15	Cave	Trapping	Plecotus kolombatovici	2007	Benda et al., 2009	Published
4058	Exo Latsidi Cave	Sitanos	Crete	Lasithiou	35.11	26.15	Cave	Recording	Tadarida teniotis	2007	Benda et al., 2009	Published
4079	At a Venetian bridge at Moni Kato Preveli ca. 3 km to E	Lefkogeia	Crete	Rethymnou	35.17	24.46	0	Recording	Hypsugo savii	2007	Benda et al., 2009	Published
4030	Doxa Cave	Marathos	Crete	Irakliou	35.34	24.99	Cave	Observation	Rhinolophus hipposideros	2007	Benda et al., 2009	Published
4030	Doxa Cave	Marathos	Crete	Irakliou	35.34	24.99	Cave	Observation	Rhinolophus ferrumequinum	2007	Benda et al., 2009	Published
4059	Gaidourotrypa Cave	Kritsa	Crete	Lasithiou	35.15	25.61	Cave	Trapping	Rhinolophus hipposideros	2007	Benda et al., 2009	Published
4059	Gaidourotrypa Cave	Kritsa	Crete	Lasithiou	35.15	25.61	Cave	Trapping	Rhinolophus ferrumequinum	2007	Benda et al., 2009	Published
4068	Moni Arkadi	Moni Arkadi	Crete	Rethymnou	35.3	24.62	0	Trapping	Plecotus kolombatovici	2007	Benda et al., 2009	Published
4077	A valley below the village	Ano Viranepiskopi	Crete	Rethymnou	35.36	24.6	0	Recording	Pipistrellus kuhlii	2007	Benda et al., 2009	Published
4078	Plakias	Plakias	Crete	Rethymnou	35.19	24.39	0	Recording	Pipistrellus kuhlii	2007	Benda et al., 2009	Published
3729	Kera Spiliotissa Cave	Vryses (Kydonias)	Crete	Chanion	35.48	23.89	Cave	Observation	Rhinolophus ferrumequinum	2007	Benda et al., 2009	Published
3846	Kamilari's Cave	Tylisos	Crete	Irakliou	35.32	25.01	Cave	Recording	Rhinolophus ferrumequinum	2007	Benda et al., 2009	Published
3846	Kamilari's Cave	Tylisos	Crete	Irakliou	35.32	25.01	Cave	Recording	Rhinolophus blasii	2007	Benda et al., 2009	Published
3846	Kamilari's Cave	Tylisos	Crete	Irakliou	35.32	25.01	Cave	Recording	Miniopterus schreibersii	2007	Benda et al., 2009	Published
3950	Scrubland	Varsamo, Idi mount.	Crete	Rethymnou	35.19	24.87	0	Recording	Rhinolophus hipposideros	2007	Benda et al., 2009	Published
3950	Scrubland	Varsamo, Idi mount.	Crete	Rethymnou	35.19	24.87	0	Recording	Hypsugo savii	2007	Benda et al., 2009	Published
3941	Scrubland	Doxaro	Crete	Rethymnou	35.37	24.84	0	Recording	Tadarida teniotis	2007	Benda et al., 2009	Published
3941	Scrubland	Doxaro	Crete	Rethymnou	35.37	24.84	0	Recording	Miniopterus schreibersii	2007	Benda et al., 2009	Published
3946	Scrubland	Nyvritos	Crete	Irakliou	35.14	24.92	0	Recording	Rhinolophus blasii	2007	Benda et al., 2009	Published
3946	Scrubland	Nyvritos	Crete	Irakliou	35.14	24.92	0	Recording	Pipistrellus hanaki	2007	Benda et al., 2009	Published
3943	Scrubland	Gonies	Crete	Irakliou	35.27	24.93	0	Recording	Hypsugo savii	2007	Benda et al., 2009	Published
3893	Water Reservoir	Fourfouras	Crete	Rethymnou	35.22	24.74	Building	Recording	Rhinolophus hipposideros	2007	Benda et al., 2009	Published
3893	Water Reservoir	Fourfouras	Crete	Rethymnou	35.22	24.74	Building	Observation	Rhinolophus hipposideros	2007	Benda et al., 2009	Published
3951	Scrubland	Vistagi	Crete	Rethymnou	35.26	24.69	0	Recording	Tadarida teniotis	2007	Benda et al., 2009	Published
3738	Quecus grov	Doxaro	Crete	Rethymnou	35.38	24.83	0	Recording	Rhinolophus blasii	2007	Benda et al., 2009	Published
3891	Mougri Cave	Doxaro	Crete	Rethymnou	35.39	24.83	Cave	Recording	Rhinolophus ferrumequinum	2007	Benda et al., 2009	Published
3891	Mougri Cave	Doxaro	Crete	Rethymnou	35.39	24.83	Cave	Recording	Rhinolophus blasii	2007	Benda et al., 2009	Published
3891	Mougri Cave	Doxaro	Crete	Rethymnou	35.39	24.83	Cave	Recording	Miniopterus schreibersii	2007	Benda et al., 2009	Published
3891	Mougri Cave	Doxaro	Crete	Rethymnou	35.39	24.83	Cave	Observation	Rhinolophus ferrumequinum	2007	Benda et al., 2009	Published
3895	Scrubland	Stroumboulas Platau	Crete	Irakliou	35.32	24.99	0	Recording	Tadarida teniotis	2007	Benda et al., 2009	Published
3895	Scrubland	Stroumboulas Platau	Crete	Irakliou	35.32	24.99	0	Recording	Rhinolophus blasii	2007	Benda et al., 2009	Published
3836	Vreiko Cave	Pefkoi	Crete	Lasithiou	35.08	25.99	Cave	Trapping	Rhinolophus ferrumequinum	2007	Benda et al., 2009	Published
3836	Vreiko Cave	Pefkoi	Crete	Lasithiou	35.08	25.99	Cave	Recording	Rhinolophus ferrumequinum	2007	Benda et al., 2009	Published
3836	Vreiko Cave	Pefkoi	Crete	Lasithiou	35.08	25.99	Cave	Observation	Rhinolophus ferrumequinum	2007	Benda et al., 2009	Published
3836	Vreiko Cave	Pefkoi	Crete	Lasithiou	35.08	25.99	Cave	Observation	Miniopterus schreibersii	2007	Benda et al., 2009	Published
3912	Tafos Cave	Kroustas	Crete	Lasithiou	35.11	25.64	Cave	Recording	Miniopterus schreibersii	2007	Benda et al., 2009	Published
3763	City Walls	Irakleion	Crete	Irakliou	35.33	25.12	0	Recording	Tadarida teniotis	2007	Benda et al., 2009	Published
3763	City Walls	Irakleion	Crete	Irakliou	35.33	25.12	0	Recording	Plecotus kolombatovici	2007	Benda et al., 2009	Published
3718	Agya Lake	Agya	Crete	Chanion	35.47	23.93	0	Recording	Tadarida teniotis	2007	Benda et al., 2009	Published
3718	Agya Lake	Agya	Crete	Chanion	35.47	23.93	0	Collection	Rhinolophus ferrumequinum	2007	Benda et al., 2009	Published
3717	Achyrospilios Cave	Katholiko monastery	Crete	Chanion	35.59	24.14	Cave	Collection	Rhinolophus blasii	2007	Benda et al., 2009	Published
3845	Rappa Cave	Milatos	Crete	Lasithiou	35.3	25.57	Cave	Trapping	Rhinolophus hipposideros	2007	Benda et al., 2009	Published
3845	Rappa Cave	Milatos	Crete	Lasithiou	35.3	25.57	Cave	Trapping	Rhinolophus ferrumequinum	2007	Benda et al., 2009	Published
3845	Rappa Cave	Milatos	Crete	Lasithiou	35.3	25.57	Cave	Recording	Rhinolophus hipposideros	2007	Benda et al., 2009	Published
3845	Rappa Cave	Milatos	Crete	Lasithiou	35.3	25.57	Cave	Recording	Rhinolophus ferrumequinum	2007	Benda et al., 2009	Published
3845	Rappa Cave	Milatos	Crete	Lasithiou	35.3	25.57	Cave	Observation	Rhinolophus hipposideros	2007	Benda et al., 2009	Published
3771	Koutsoulitis River	Laloumas	Crete	Irakliou	35.1	24.87	0	Recording	Tadarida teniotis	2008	Benda et al., 2009	Published
3852	Kryonerida Cave	Vafes	Crete	Chanion	35.35	24.17	Cave	Trapping	Rhinolophus hipposideros	2008	Benda et al., 2009	Published
3852	Kryonerida Cave	Vafes	Crete	Chanion	35.35	24.17	Cave	Trapping	Rhinolophus ferrumequinum	2008	Benda et al., 2009	Published
3852	Kryonerida Cave	Vafes	Crete	Chanion	35.35	24.17	Cave	Recording	Rhinolophus hipposideros	2008	Benda et al., 2009	Published
3852	Kryonerida Cave	Vafes	Crete	Chanion	35.35	24.17	Cave	Recording	Rhinolophus ferrumequinum	2008	Benda et al., 2009	Published
3852	Kryonerida Cave	Vafes	Crete	Chanion	35.35	24.17	Cave	Observation	Rhinolophus hipposideros	2008	Benda et al., 2009	Published
3852	Kryonerida Cave	Vafes	Crete	Chanion	35.35	24.17	Cave	Observation	Rhinolophus ferrumequinum	2008	Benda et al., 2009	Published
3930	Patsianos River	Patsos	Crete	Rethymnou	35.26	24.57	0	Recording	Pipistrellus kuhlii	2008	Benda et al., 2009	Published
3930	Patsianos River	Patsos	Crete	Rethymnou	35.26	24.57	0	Recording	Pipistrellus hanaki	2008	Benda et al., 2009	Published
3761	Chainospilios Cave	Kamaraki	Crete	Irakliou	35.3	24.92	Cave	Recording	Rhinolophus hipposideros	2008	Benda et al., 2009	Published
3761	Chainospilios Cave	Kamaraki	Crete	Irakliou	35.3	24.92	Cave	Observation	Rhinolophus hipposideros	2008	Benda et al., 2009	Published
3761	Chainospilios Cave	Kamaraki	Crete	Irakliou	35.3	24.92	Cave	Observation	Rhinolophus ferrumequinum	2008	Benda et al., 2009	Published
3877	Ampelouzos Mine	Ampelouzos	Crete	Irakliou	35.06	24.94	Mine	Recording	Rhinolophus ferrumequinum	2008	Benda et al., 2009	Published
3877	Ampelouzos Mine	Ampelouzos	Crete	Irakliou	35.06	24.94	Mine	Observation	Rhinolophus ferrumequinum	2008	Benda et al., 2009	Published
3839	Chonos Cave	Sarchos	Crete	Irakliou	35.22	24.98	Cave	Trapping	Rhinolophus hipposideros	2008	Benda et al., 2009	Published
3839	Chonos Cave	Sarchos	Crete	Irakliou	35.22	24.98	Cave	Trapping	Rhinolophus ferrumequinum	2008	Benda et al., 2009	Published
3839	Chonos Cave	Sarchos	Crete	Irakliou	35.22	24.98	Cave	Recording	Rhinolophus hipposideros	2008	Benda et al., 2009	Published
3839	Chonos Cave	Sarchos	Crete	Irakliou	35.22	24.98	Cave	Recording	Rhinolophus ferrumequinum	2008	Benda et al., 2009	Published
3839	Chonos Cave	Sarchos	Crete	Irakliou	35.22	24.98	Cave	Observation	Rhinolophus hipposideros	2008	Benda et al., 2009	Published
3839	Chonos Cave	Sarchos	Crete	Irakliou	35.22	24.98	Cave	Observation	Rhinolophus ferrumequinum	2008	Benda et al., 2009	Published
3724	Anonymous Cave	Rodopos Peninsula	Crete	Chanion	35.59	23.71	Cave	Observation	Rhinolophus ferrumequinum	2008	Benda et al., 2009	Published
3741	Scala Cave	Alikampos	Crete	Chanion	35.34	24.2	Cave	Recording	Rhinolophus hipposideros	2008	Benda et al., 2009	Published
3741	Scala Cave	Alikampos	Crete	Chanion	35.34	24.2	Cave	Recording	Rhinolophus ferrumequinum	2008	Benda et al., 2009	Published
3741	Scala Cave	Alikampos	Crete	Chanion	35.34	24.2	Cave	Recording	Rhinolophus blasii	2008	Benda et al., 2009	Published
3741	Scala Cave	Alikampos	Crete	Chanion	35.34	24.2	Cave	Observation	Rhinolophus hipposideros	2008	Benda et al., 2009	Published
3741	Scala Cave	Alikampos	Crete	Chanion	35.34	24.2	Cave	Observation	Rhinolophus ferrumequinum	2008	Benda et al., 2009	Published
3741	Scala Cave	Alikampos	Crete	Chanion	35.34	24.2	Cave	Observation	Rhinolophus blasii	2008	Benda et al., 2009	Published
3839	Chonos Cave	Sarchos	Crete	Irakliou	35.22	24.98	Cave	Recording	Rhinolophus blasii	2008	Benda et al., 2009	Published
3813	Geropotamos	Roumeli	Crete	Rethymnou	35.4	24.66	0	Recording	Rhinolophus ferrumequinum	2008	Benda et al., 2009	Published
3813	Geropotamos	Roumeli	Crete	Rethymnou	35.4	24.66	0	Recording	Pipistrellus kuhlii	2008	Benda et al., 2009	Published
3927	Olive groves	Vorizia	Crete	Irakliou	35.13	24.88	0	Recording	Rhinolophus hipposideros	2008	Benda et al., 2009	Published
3934	Olive groves	Siripidiana	Crete	Rethymnou	35.39	24.71	0	Recording	Rhinolophus ferrumequinum	2008	Benda et al., 2009	Published
3928	Olive groves	Sholi Asomaton	Crete	Rethymnou	35.22	24.68	0	Recording	Pipistrellus kuhlii	2008	Benda et al., 2009	Published
3928	Olive groves	Sholi Asomaton	Crete	Rethymnou	35.22	24.68	0	Recording	Pipistrellus hanaki	2008	Benda et al., 2009	Published
3928	Olive groves	Sholi Asomaton	Crete	Rethymnou	35.22	24.68	0	Recording	Hypsugo savii	2008	Benda et al., 2009	Published
3923	Geropotamos	Faistos	Crete	Irakliou	35.05	24.8	0	Recording	Tadarida teniotis	2008	Benda et al., 2009	Published
3923	Geropotamos	Faistos	Crete	Irakliou	35.05	24.8	0	Recording	Rhinolophus ferrumequinum	2008	Benda et al., 2009	Published
3889	Erfoi Cave	Erfoi	Crete	Rethymnou	35.36	24.64	Cave	Trapping	Rhinolophus ferrumequinum	2008	Benda et al., 2009	Published
3889	Erfoi Cave	Erfoi	Crete	Rethymnou	35.36	24.64	Cave	Recording	Rhinolophus ferrumequinum	2008	Benda et al., 2009	Published
3932	Olive groves	Astyraki	Crete	Irakliou	35.3	24.95	0	Recording	Tadarida teniotis	2008	Benda et al., 2009	Published
3932	Olive groves	Astyraki	Crete	Irakliou	35.3	24.95	0	Recording	Pipistrellus kuhlii	2008	Benda et al., 2009	Published
3878	Voreino Cave	Karoumes bay, Chohlakies	Crete	Lasithiou	35.13	26.27	Cave	Collection	Myotis blythii	2008	Benda et al., 2009	Published
3835	Sewage Installation	Pompia	Crete	Irakliou	35.01	24.86	Building	Collection	Myotis davidii	2008	Benda et al., 2009	Published
3884	Psimaki Cave	Fylaki	Crete	Chanion	35.29	24.32	Cave	Trapping	Rhinolophus blasii	2008	Benda et al., 2009	Published
3884	Psimaki Cave	Fylaki	Crete	Chanion	35.29	24.32	Cave	Recording	Rhinolophus ferrumequinum	2008	Benda et al., 2009	Published
3884	Psimaki Cave	Fylaki	Crete	Chanion	35.29	24.32	Cave	Recording	Rhinolophus blasii	2008	Benda et al., 2009	Published
3884	Psimaki Cave	Fylaki	Crete	Chanion	35.29	24.32	Cave	Observation	Rhinolophus blasii	2008	Benda et al., 2009	Published
3884	Psimaki Cave	Fylaki	Crete	Chanion	35.29	24.32	Cave	Observation	Myotis capaccinii	2008	Benda et al., 2009	Published
3884	Psimaki Cave	Fylaki	Crete	Chanion	35.29	24.32	Cave	Observation	Miniopterus schreibersii	2008	Benda et al., 2009	Published
3857	Koumarospilios Cave	Gouverneto Monastery	Crete	Chanion	35.57	24.14	Cave	Trapping	Rhinolophus blasii	2008	Benda et al., 2009	Published
3857	Koumarospilios Cave	Gouverneto Monastery	Crete	Chanion	35.57	24.14	Cave	Recording	Rhinolophus blasii	2008	Benda et al., 2009	Published
3905	Gypsum Mine	Sougia	Crete	Chanion	35.25	23.8	Mine	Trapping	Rhinolophus hipposideros	2008	Benda et al., 2009	Published
3905	Gypsum Mine	Sougia	Crete	Chanion	35.25	23.8	Mine	Trapping	Rhinolophus blasii	2008	Benda et al., 2009	Published
3905	Gypsum Mine	Sougia	Crete	Chanion	35.25	23.8	Mine	Recording	Rhinolophus hipposideros	2008	Benda et al., 2009	Published
3905	Gypsum Mine	Sougia	Crete	Chanion	35.25	23.8	Mine	Recording	Rhinolophus blasii	2008	Benda et al., 2009	Published
3905	Gypsum Mine	Sougia	Crete	Chanion	35.25	23.8	Mine	Observation	Rhinolophus hipposideros	2008	Benda et al., 2009	Published
3905	Gypsum Mine	Sougia	Crete	Chanion	35.25	23.8	Mine	Observation	Rhinolophus blasii	2008	Benda et al., 2009	Published
3905	Gypsum Mine	Sougia	Crete	Chanion	35.25	23.8	Mine	Collection	Rhinolophus blasii	2008	Benda et al., 2009	Published
3877	Ampelouzos Mine	Ampelouzos	Crete	Irakliou	35.06	24.94	Mine	Trapping	Rhinolophus ferrumequinum	2008	Benda et al., 2009	Published
3877	Ampelouzos Mine	Ampelouzos	Crete	Irakliou	35.06	24.94	Mine	Observation	Miniopterus schreibersii	2008	Benda et al., 2009	Published
3894	Old University campus	Irakleion	Crete	Irakliou	35.3	25.15	Building	Recording	Tadarida teniotis	2008	Benda et al., 2009	Published
3846	Kamilari's Cave	Tylisos	Crete	Irakliou	35.32	25.01	Cave	Recording	Rhinolophus hipposideros	2008	Benda et al., 2009	Published
3846	Kamilari's Cave	Tylisos	Crete	Irakliou	35.32	25.01	Cave	Recording	Rhinolophus ferrumequinum	2008	Benda et al., 2009	Published
3846	Kamilari's Cave	Tylisos	Crete	Irakliou	35.32	25.01	Cave	Recording	Miniopterus schreibersii	2008	Benda et al., 2009	Published
3846	Kamilari's Cave	Tylisos	Crete	Irakliou	35.32	25.01	Cave	Observation	Rhinolophus ferrumequinum	2008	Benda et al., 2009	Published
3789	Votomos Lake	Zaros	Crete	Irakliou	35.14	24.91	0	Recording	Tadarida teniotis	2008	Benda et al., 2009	Published
3789	Votomos Lake	Zaros	Crete	Irakliou	35.14	24.91	0	Recording	Pipistrellus hanaki	2008	Benda et al., 2009	Published
3846	Kamilari's Cave	Tylisos	Crete	Irakliou	35.32	25.01	Cave	Trapping	Rhinolophus ferrumequinum	2008	Benda et al., 2009	Published
3846	Kamilari's Cave	Tylisos	Crete	Irakliou	35.32	25.01	Cave	Trapping	Myotis emarginatus	2008	Benda et al., 2009	Published
3846	Kamilari's Cave	Tylisos	Crete	Irakliou	35.32	25.01	Cave	Trapping	Myotis blythii	2008	Benda et al., 2009	Published
3846	Kamilari's Cave	Tylisos	Crete	Irakliou	35.32	25.01	Cave	Trapping	Miniopterus schreibersii	2008	Benda et al., 2009	Published
3846	Kamilari's Cave	Tylisos	Crete	Irakliou	35.32	25.01	Cave	Recording	Myotis emarginatus	2008	Benda et al., 2009	Published
3846	Kamilari's Cave	Tylisos	Crete	Irakliou	35.32	25.01	Cave	Recording	Myotis blythii	2008	Benda et al., 2009	Published
3771	Koutsoulitis River	Laloumas	Crete	Irakliou	35.1	24.87	0	Trapping	Myotis davidii	2008	Benda et al., 2009	Published
3771	Koutsoulitis River	Laloumas	Crete	Irakliou	35.1	24.87	0	Collection	Myotis davidii	2008	Benda et al., 2009	Published
3784	Storehouse	Kato Fortetsa	Crete	Irakliou	35.3	25.15	Building	Recording	Pipistrellus kuhlii	2008	Benda et al., 2009	Published
3784	Storehouse	Kato Fortetsa	Crete	Irakliou	35.3	25.15	Building	Recording	Pipistrellus hanaki	2008	Benda et al., 2009	Published
3784	Storehouse	Kato Fortetsa	Crete	Irakliou	35.3	25.15	Building	Observation	Pipistrellus kuhlii	2008	Benda et al., 2009	Published
3847	Agia Eirini Gorge	Agia Eirini	Crete	Chanion	35.32	23.83	0	Recording	Tadarida teniotis	2008	Benda et al., 2009	Published
3847	Agia Eirini Gorge	Agia Eirini	Crete	Chanion	35.32	23.83	0	Recording	Rhinolophus hipposideros	2008	Benda et al., 2009	Published
3847	Agia Eirini Gorge	Agia Eirini	Crete	Chanion	35.32	23.83	0	Recording	Pipistrellus hanaki	2008	Benda et al., 2009	Published
3961	Tavronitis vill.	Tavronitis	Crete	Chanion	35.52	23.81	0	Collection	Myotis emarginatus	2008	Benda et al., 2009	Published
3849	Old Church	Agia Eirini	Crete	Chanion	35.32	23.83	Building	Trapping	Myotis blythii	2008	Benda et al., 2009	Published
3849	Old Church	Agia Eirini	Crete	Chanion	35.32	23.83	Building	Recording	Myotis blythii	2008	Benda et al., 2009	Published
3849	Old Church	Agia Eirini	Crete	Chanion	35.32	23.83	Building	Observation	Myotis blythii	2008	Benda et al., 2009	Published
3851	Watermill	Gallos Gorge	Crete	Rethymnou	35.34	24.46	Building	Recording	Rhinolophus ferrumequinum	2008	Benda et al., 2009	Published
3851	Watermill	Gallos Gorge	Crete	Rethymnou	35.34	24.46	Building	Observation	Rhinolophus ferrumequinum	2008	Benda et al., 2009	Published
5477	Old guard building	Agia Eirini	Crete	Chanion	35.32	23.84	Building	Observation	Rhinolophus hipposideros	2008	Benda et al., 2009	Published
3840	German tunnel	Palaiochora	Crete	Chanion	35.23	23.68	Bunker	Trapping	Rhinolophus blasii	2008	Benda et al., 2009	Published
3840	German tunnel	Palaiochora	Crete	Chanion	35.23	23.68	Bunker	Trapping	Myotis emarginatus	2008	Benda et al., 2009	Published
3840	German tunnel	Palaiochora	Crete	Chanion	35.23	23.68	Bunker	Recording	Rhinolophus blasii	2008	Benda et al., 2009	Published
3840	German tunnel	Palaiochora	Crete	Chanion	35.23	23.68	Bunker	Observation	Rhinolophus blasii	2008	Benda et al., 2009	Published
3840	German tunnel	Palaiochora	Crete	Chanion	35.23	23.68	Bunker	Observation	Myotis emarginatus	2008	Benda et al., 2009	Published
4249	Krya Vrisi vill.	Krya Vrisi	Crete	Chanion	35.45	23.75	0	Recording	Tadarida teniotis	2008	Benda et al., 2009	Published
3840	German tunnel	Palaiochora	Crete	Chanion	35.23	23.68	Bunker	Recording	Myotis emarginatus	2008	Benda et al., 2009	Published
3717	Achyrospilios Cave	Katholiko monastery	Crete	Chanion	35.59	24.14	Cave	Trapping	Rhinolophus hipposideros	2008	Benda et al., 2009	Published
3717	Achyrospilios Cave	Katholiko monastery	Crete	Chanion	35.59	24.14	Cave	Recording	Rhinolophus hipposideros	2008	Benda et al., 2009	Published
3717	Achyrospilios Cave	Katholiko monastery	Crete	Chanion	35.59	24.14	Cave	Observation	Rhinolophus hipposideros	2008	Benda et al., 2009	Published
3721	Agios Ioannis Cave	Katholiko monastery	Crete	Chanion	35.59	24.14	Cave	Trapping	Rhinolophus ferrumequinum	2008	Benda et al., 2009	Published
3721	Agios Ioannis Cave	Katholiko monastery	Crete	Chanion	35.59	24.14	Cave	Trapping	Rhinolophus blasii	2008	Benda et al., 2009	Published
3721	Agios Ioannis Cave	Katholiko monastery	Crete	Chanion	35.59	24.14	Cave	Trapping	Myotis blythii	2008	Benda et al., 2009	Published
3721	Agios Ioannis Cave	Katholiko monastery	Crete	Chanion	35.59	24.14	Cave	Trapping	Myotis davidii	2008	Benda et al., 2009	Published
3721	Agios Ioannis Cave	Katholiko monastery	Crete	Chanion	35.59	24.14	Cave	Trapping	Miniopterus schreibersii	2008	Benda et al., 2009	Published
3721	Agios Ioannis Cave	Katholiko monastery	Crete	Chanion	35.59	24.14	Cave	Recording	Rhinolophus ferrumequinum	2008	Benda et al., 2009	Published
3721	Agios Ioannis Cave	Katholiko monastery	Crete	Chanion	35.59	24.14	Cave	Recording	Rhinolophus blasii	2008	Benda et al., 2009	Published
3721	Agios Ioannis Cave	Katholiko monastery	Crete	Chanion	35.59	24.14	Cave	Recording	Myotis blythii	2008	Benda et al., 2009	Published
3721	Agios Ioannis Cave	Katholiko monastery	Crete	Chanion	35.59	24.14	Cave	Recording	Myotis davidii	2008	Benda et al., 2009	Published
3721	Agios Ioannis Cave	Katholiko monastery	Crete	Chanion	35.59	24.14	Cave	Recording	Miniopterus schreibersii	2008	Benda et al., 2009	Published
3734	Old Building	Agya	Crete	Chanion	35.47	23.93	Building	Observation	Rhinolophus ferrumequinum	2008	Benda et al., 2009	Published
3856	Mamaloukou Cave	Perivolia	Crete	Chanion	35.47	24	Cave	Observation	Rhinolophus blasii	2008	Benda et al., 2009	Published
3856	Mamaloukou Cave	Perivolia	Crete	Chanion	35.47	24	Cave	Observation	Myotis emarginatus	2008	Benda et al., 2009	Published
3858	Lera Cave	Stavros	Crete	Chanion	35.59	24.1	Cave	Trapping	Myotis blythii	2008	Benda et al., 2009	Published
3858	Lera Cave	Stavros	Crete	Chanion	35.59	24.1	Cave	Recording	Tadarida teniotis	2008	Benda et al., 2009	Published
3858	Lera Cave	Stavros	Crete	Chanion	35.59	24.1	Cave	Recording	Myotis blythii	2008	Benda et al., 2009	Published
3856	Mamaloukou Cave	Perivolia	Crete	Chanion	35.47	24	Cave	Trapping	Rhinolophus hipposideros	2008	Benda et al., 2009	Published
3856	Mamaloukou Cave	Perivolia	Crete	Chanion	35.47	24	Cave	Trapping	Rhinolophus blasii	2008	Benda et al., 2009	Published
3856	Mamaloukou Cave	Perivolia	Crete	Chanion	35.47	24	Cave	Trapping	Myotis emarginatus	2008	Benda et al., 2009	Published
3856	Mamaloukou Cave	Perivolia	Crete	Chanion	35.47	24	Cave	Recording	Rhinolophus hipposideros	2008	Benda et al., 2009	Published
3856	Mamaloukou Cave	Perivolia	Crete	Chanion	35.47	24	Cave	Recording	Rhinolophus blasii	2008	Benda et al., 2009	Published
3828	Sfentoni cave	Zoniana	Crete	Rethymnou	35.29	24.84	Cave	Observation	Rhinolophus hipposideros	2008	Benda et al., 2009	Published
3828	Sfentoni cave	Zoniana	Crete	Rethymnou	35.29	24.84	Cave	Observation	Rhinolophus blasii	2008	Benda et al., 2009	Published
3828	Sfentoni cave	Zoniana	Crete	Rethymnou	35.29	24.84	Cave	Observation	Myotis emarginatus	2008	Benda et al., 2009	Published
3895	Scrubland	Stroumboulas Platau	Crete	Irakliou	35.32	24.99	0	Recording	Tadarida teniotis	2008	Benda et al., 2009	Published
3895	Scrubland	Stroumboulas Platau	Crete	Irakliou	35.32	24.99	0	Recording	Rhinolophus ferrumequinum	2008	Benda et al., 2009	Published
3895	Scrubland	Stroumboulas Platau	Crete	Irakliou	35.32	24.99	0	Recording	Rhinolophus blasii	2008	Benda et al., 2009	Published
3895	Scrubland	Stroumboulas Platau	Crete	Irakliou	35.32	24.99	0	Recording	Hypsugo savii	2008	Benda et al., 2009	Published
3877	Ampelouzos Mine	Ampelouzos	Crete	Irakliou	35.06	24.94	Mine	Trapping	Myotis emarginatus	2008	Benda et al., 2009	Published
3877	Ampelouzos Mine	Ampelouzos	Crete	Irakliou	35.06	24.94	Mine	Recording	Myotis emarginatus	2008	Benda et al., 2009	Published
3877	Ampelouzos Mine	Ampelouzos	Crete	Irakliou	35.06	24.94	Mine	Observation	Myotis emarginatus	2008	Benda et al., 2009	Published
3877	Ampelouzos Mine	Ampelouzos	Crete	Irakliou	35.06	24.94	Mine	Collection	Rhinolophus ferrumequinum	2008	Benda et al., 2009	Published
3838	Stravomyti Cave	Giouhtas hill	Crete	Irakliou	35.22	25.13	Cave	Recording	Rhinolophus hipposideros	2008	Benda et al., 2009	Published
3838	Stravomyti Cave	Giouhtas hill	Crete	Irakliou	35.22	25.13	Cave	Recording	Rhinolophus ferrumequinum	2008	Benda et al., 2009	Published
3838	Stravomyti Cave	Giouhtas hill	Crete	Irakliou	35.22	25.13	Cave	Recording	Rhinolophus blasii	2008	Benda et al., 2009	Published
3838	Stravomyti Cave	Giouhtas hill	Crete	Irakliou	35.22	25.13	Cave	Observation	Myotis blythii	2008	Benda et al., 2009	Published
3950	Scrubland	Varsamo, Idi mount.	Crete	Rethymnou	35.19	24.87	0	Recording	Hypsugo savii	2008	Benda et al., 2009	Published
3748	Agios Charalampos Gorge	Ano Asites	Crete	Irakliou	35.18	24.98	0	Recording	Tadarida teniotis	2008	Benda et al., 2009	Published
3748	Agios Charalampos Gorge	Ano Asites	Crete	Irakliou	35.18	24.98	0	Recording	Rhinolophus ferrumequinum	2008	Benda et al., 2009	Published
3748	Agios Charalampos Gorge	Ano Asites	Crete	Irakliou	35.18	24.98	0	Observation	Tadarida teniotis	2008	Benda et al., 2009	Published
3876	Nycteridospilios Cave	Ano Asites	Crete	Irakliou	35.19	25	Cave	Trapping	Myotis emarginatus	2008	Benda et al., 2009	Published
3876	Nycteridospilios Cave	Ano Asites	Crete	Irakliou	35.19	25	Cave	Trapping	Myotis blythii	2008	Benda et al., 2009	Published
3876	Nycteridospilios Cave	Ano Asites	Crete	Irakliou	35.19	25	Cave	Recording	Myotis emarginatus	2008	Benda et al., 2009	Published
3876	Nycteridospilios Cave	Ano Asites	Crete	Irakliou	35.19	25	Cave	Recording	Myotis blythii	2008	Benda et al., 2009	Published
3876	Nycteridospilios Cave	Ano Asites	Crete	Irakliou	35.19	25	Cave	Observation	Rhinolophus ferrumequinum	2008	Benda et al., 2009	Published
3876	Nycteridospilios Cave	Ano Asites	Crete	Irakliou	35.19	25	Cave	Observation	Myotis emarginatus	2008	Benda et al., 2009	Published
3752	Anapodaris River Bridge	Demati	Crete	Irakliou	35.03	25.29	0	Recording	Tadarida teniotis	2008	Benda et al., 2009	Published
3781	Roman Cistern	Zaros	Crete	Irakliou	35.14	24.9	0	Trapping	Pipistrellus hanaki	2008	Benda et al., 2009	Published
3788	Wind farm	Agia Varvara	Crete	Irakliou	35.15	24.96	0	Recording	Tadarida teniotis	2008	Benda et al., 2009	Published
3788	Wind farm	Agia Varvara	Crete	Irakliou	35.15	24.96	0	Recording	Hypsugo savii	2008	Benda et al., 2009	Published
3789	Votomos Lake	Zaros	Crete	Irakliou	35.14	24.91	0	Recording	Pipistrellus kuhlii	2008	Benda et al., 2009	Published
3789	Votomos Lake	Zaros	Crete	Irakliou	35.14	24.91	0	Recording	Myotis capaccinii	2008	Benda et al., 2009	Published
3789	Votomos Lake	Zaros	Crete	Irakliou	35.14	24.91	0	Recording	Hypsugo savii	2008	Benda et al., 2009	Published
3789	Votomos Lake	Zaros	Crete	Irakliou	35.14	24.91	0	Recording	Eptesicus serotinus	2008	Benda et al., 2009	Published
3774	Micro Lavyrinthaki Mine	Plouti	Crete	Irakliou	35.07	24.92	Mine	Observation	Rhinolophus ferrumequinum	2008	Benda et al., 2009	Published
3758	Aquaduct	Spilia	Crete	Irakliou	35.28	25.16	0	Trapping	Pipistrellus kuhlii	2008	Benda et al., 2009	Published
3758	Aquaduct	Spilia	Crete	Irakliou	35.28	25.16	0	Recording	Rhinolophus ferrumequinum	2008	Benda et al., 2009	Published
3758	Aquaduct	Spilia	Crete	Irakliou	35.28	25.16	0	Recording	Rhinolophus blasii	2008	Benda et al., 2009	Published
3758	Aquaduct	Spilia	Crete	Irakliou	35.28	25.16	0	Recording	Pipistrellus kuhlii	2008	Benda et al., 2009	Published
3758	Aquaduct	Spilia	Crete	Irakliou	35.28	25.16	0	Recording	Myotis capaccinii	2008	Benda et al., 2009	Published
4008	Katholiko monastery	Katholiko monastery	Crete	Chanion	35.59	24.14	0	Trapping	Plecotus kolombatovici	2008	Benda et al., 2009	Published
3721	Agios Ioannis Cave	Katholiko monastery	Crete	Chanion	35.59	24.14	Cave	Recording	Pipistrellus kuhlii	2008	Benda et al., 2009	Published
3848	Anonymous Cave	Agridia	Crete	Rethymnou	35.32	24.84	Cave	Recording	Rhinolophus hipposideros	2008	Benda et al., 2009	Published
4060	Pools of a brook near the Chonos Sinkhole	Agios Konstantinos	Crete	Lasithiou	35.16	25.52	0	Recording	Pipistrellus kuhlii	2008	Benda et al., 2009	Published
4060	Pools of a brook near the Chonos Sinkhole	Agios Konstantinos	Crete	Lasithiou	35.16	25.52	0	Recording	Hypsugo savii	2008	Benda et al., 2009	Published
3771	Koutsoulitis River	Laloumas	Crete	Irakliou	35.1	24.87	0	Recording	Rhinolophus ferrumequinum	2008	Benda et al., 2009	Published
3771	Koutsoulitis River	Laloumas	Crete	Irakliou	35.1	24.87	0	Recording	Pipistrellus hanaki	2008	Benda et al., 2009	Published
3771	Koutsoulitis River	Laloumas	Crete	Irakliou	35.1	24.87	0	Recording	Hypsugo savii	2008	Benda et al., 2009	Published
3771	Koutsoulitis River	Laloumas	Crete	Irakliou	35.1	24.87	0	Recording	Eptesicus serotinus	2008	Benda et al., 2009	Published
3773	Old houses	Laloumas	Crete	Irakliou	35.1	24.87	Building	Trapping	Rhinolophus hipposideros	2008	Benda et al., 2009	Published
3773	Old houses	Laloumas	Crete	Irakliou	35.1	24.87	Building	Observation	Rhinolophus hipposideros	2008	Benda et al., 2009	Published
4031	Small concrete building at a Venetian bridge	Laloumas	Crete	Irakliou	35.1	24.87	Building	Observation	Rhinolophus hipposideros	2008	Benda et al., 2009	Published
4079	At a Venetian bridge at Moni Kato Preveli ca. 3 km to E	Lefkogeia	Crete	Rethymnou	35.17	24.46	0	Trapping	Rhinolophus ferrumequinum	2008	Benda et al., 2009	Published
4079	At a Venetian bridge at Moni Kato Preveli ca. 3 km to E	Lefkogeia	Crete	Rethymnou	35.17	24.46	0	Trapping	Pipistrellus kuhlii	2008	Benda et al., 2009	Published
4079	At a Venetian bridge at Moni Kato Preveli ca. 3 km to E	Lefkogeia	Crete	Rethymnou	35.17	24.46	0	Trapping	Myotis blythii	2008	Benda et al., 2009	Published
4079	At a Venetian bridge at Moni Kato Preveli ca. 3 km to E	Lefkogeia	Crete	Rethymnou	35.17	24.46	0	Recording	Rhinolophus hipposideros	2008	Benda et al., 2009	Published
4079	At a Venetian bridge at Moni Kato Preveli ca. 3 km to E	Lefkogeia	Crete	Rethymnou	35.17	24.46	0	Recording	Rhinolophus ferrumequinum	2008	Benda et al., 2009	Published
4079	At a Venetian bridge at Moni Kato Preveli ca. 3 km to E	Lefkogeia	Crete	Rethymnou	35.17	24.46	0	Recording	Pipistrellus kuhlii	2008	Benda et al., 2009	Published
4079	At a Venetian bridge at Moni Kato Preveli ca. 3 km to E	Lefkogeia	Crete	Rethymnou	35.17	24.46	0	Recording	Myotis capaccinii	2008	Benda et al., 2009	Published
4079	At a Venetian bridge at Moni Kato Preveli ca. 3 km to E	Lefkogeia	Crete	Rethymnou	35.17	24.46	0	Recording	Hypsugo savii	2008	Benda et al., 2009	Published
4059	Gaidourotrypa Cave	Kritsa	Crete	Lasithiou	35.15	25.61	Cave	Trapping	Rhinolophus ferrumequinum	2008	Benda et al., 2009	Published
4059	Gaidourotrypa Cave	Kritsa	Crete	Lasithiou	35.15	25.61	Cave	Recording	Tadarida teniotis	2008	Benda et al., 2009	Published
4059	Gaidourotrypa Cave	Kritsa	Crete	Lasithiou	35.15	25.61	Cave	Recording	Rhinolophus hipposideros	2008	Benda et al., 2009	Published
4011	Kournas lake	Kavalos	Crete	Chanion	35.32	24.28	0	Recording	Pipistrellus kuhlii	2008	Benda et al., 2009	Published
4011	Kournas lake	Kavalos	Crete	Chanion	35.32	24.28	0	Recording	Myotis capaccinii	2008	Benda et al., 2009	Published
4011	Kournas lake	Kavalos	Crete	Chanion	35.32	24.28	0	Recording	Hypsugo savii	2008	Benda et al., 2009	Published
3831	Genianos River	Monastiraki	Crete	Rethymnou	35.22	24.67	0	Trapping	Rhinolophus ferrumequinum	2008	Benda et al., 2009	Published
3831	Genianos River	Monastiraki	Crete	Rethymnou	35.22	24.67	0	Trapping	Pipistrellus hanaki	2008	Benda et al., 2009	Published
3831	Genianos River	Monastiraki	Crete	Rethymnou	35.22	24.67	0	Recording	Tadarida teniotis	2008	Benda et al., 2009	Published
3831	Genianos River	Monastiraki	Crete	Rethymnou	35.22	24.67	0	Recording	Rhinolophus ferrumequinum	2008	Benda et al., 2009	Published
3831	Genianos River	Monastiraki	Crete	Rethymnou	35.22	24.67	0	Recording	Pipistrellus hanaki	2008	Benda et al., 2009	Published
3831	Genianos River	Monastiraki	Crete	Rethymnou	35.22	24.67	0	Recording	Myotis capaccinii	2008	Benda et al., 2009	Published
3831	Genianos River	Monastiraki	Crete	Rethymnou	35.22	24.67	0	Recording	Hypsugo savii	2008	Benda et al., 2009	Published
3732	Mouselas River	Argyroupoli Springs	Crete	Chanion	35.29	24.32	0	Trapping	Myotis capaccinii	2008	Benda et al., 2009	Published
3732	Mouselas River	Argyroupoli Springs	Crete	Chanion	35.29	24.32	0	Recording	Pipistrellus kuhlii	2008	Benda et al., 2009	Published
3732	Mouselas River	Argyroupoli Springs	Crete	Chanion	35.29	24.32	0	Recording	Myotis capaccinii	2008	Benda et al., 2009	Published
3929	Astrakoi Gorge	Astrakoi	Crete	Irakliou	35.24	25.22	0	Recording	Tadarida teniotis	2008	Benda et al., 2009	Published
3929	Astrakoi Gorge	Astrakoi	Crete	Irakliou	35.24	25.22	0	Recording	Rhinolophus hipposideros	2008	Benda et al., 2009	Published
3929	Astrakoi Gorge	Astrakoi	Crete	Irakliou	35.24	25.22	0	Recording	Rhinolophus ferrumequinum	2008	Benda et al., 2009	Published
3919	Rouvas forest	Rouvas forest	Crete	Irakliou	35.17	24.91	0	Trapping	Rhinolophus blasii	2008	Benda et al., 2009	Published
3919	Rouvas forest	Rouvas forest	Crete	Irakliou	35.17	24.91	0	Trapping	Pipistrellus hanaki	2008	Benda et al., 2009	Published
3919	Rouvas forest	Rouvas forest	Crete	Irakliou	35.17	24.91	0	Recording	Tadarida teniotis	2008	Benda et al., 2009	Published
3919	Rouvas forest	Rouvas forest	Crete	Irakliou	35.17	24.91	0	Recording	Rhinolophus blasii	2008	Benda et al., 2009	Published
3919	Rouvas forest	Rouvas forest	Crete	Irakliou	35.17	24.91	0	Recording	Pipistrellus hanaki	2008	Benda et al., 2009	Published
3919	Rouvas forest	Rouvas forest	Crete	Irakliou	35.17	24.91	0	Recording	Myotis blythii	2008	Benda et al., 2009	Published
3919	Rouvas forest	Rouvas forest	Crete	Irakliou	35.17	24.91	0	Recording	Hypsugo savii	2008	Benda et al., 2009	Published
3919	Rouvas forest	Rouvas forest	Crete	Irakliou	35.17	24.91	0	Recording	Eptesicus serotinus	2008	Benda et al., 2009	Published
3750	Almyros River	Linoperamata	Crete	Irakliou	35.33	25.05	0	Recording	Pipistrellus kuhlii	2008	Benda et al., 2009	Published
3750	Almyros River	Linoperamata	Crete	Irakliou	35.33	25.05	0	Recording	Myotis capaccinii	2008	Benda et al., 2009	Published
3750	Almyros River	Linoperamata	Crete	Irakliou	35.33	25.05	0	Recording	Eptesicus serotinus	2008	Benda et al., 2009	Published
3908	Almyros River Spring	Linoperamata	Crete	Irakliou	35.33	25.04	0	Recording	Pipistrellus kuhlii	2008	Benda et al., 2009	Published
3908	Almyros River Spring	Linoperamata	Crete	Irakliou	35.33	25.04	0	Recording	Hypsugo savii	2008	Benda et al., 2009	Published
3940	Scrubland	Damasta	Crete	Irakliou	35.34	24.93	0	Recording	Tadarida teniotis	2008	Benda et al., 2009	Published
3940	Scrubland	Damasta	Crete	Irakliou	35.34	24.93	0	Recording	Rhinolophus ferrumequinum	2008	Benda et al., 2009	Published
3940	Scrubland	Damasta	Crete	Irakliou	35.34	24.93	0	Recording	Hypsugo savii	2008	Benda et al., 2009	Published
3838	Stravomyti Cave	Giouhtas hill	Crete	Irakliou	35.22	25.13	Cave	Trapping	Rhinolophus ferrumequinum	2008	Benda et al., 2009	Published
3838	Stravomyti Cave	Giouhtas hill	Crete	Irakliou	35.22	25.13	Cave	Trapping	Rhinolophus blasii	2008	Benda et al., 2009	Published
3838	Stravomyti Cave	Giouhtas hill	Crete	Irakliou	35.22	25.13	Cave	Trapping	Plecotus kolombatovici	2008	Benda et al., 2009	Published
3838	Stravomyti Cave	Giouhtas hill	Crete	Irakliou	35.22	25.13	Cave	Trapping	Myotis emarginatus	2008	Benda et al., 2009	Published
3838	Stravomyti Cave	Giouhtas hill	Crete	Irakliou	35.22	25.13	Cave	Trapping	Myotis blythii	2008	Benda et al., 2009	Published
3838	Stravomyti Cave	Giouhtas hill	Crete	Irakliou	35.22	25.13	Cave	Recording	Tadarida teniotis	2008	Benda et al., 2009	Published
3838	Stravomyti Cave	Giouhtas hill	Crete	Irakliou	35.22	25.13	Cave	Recording	Plecotus kolombatovici	2008	Benda et al., 2009	Published
3838	Stravomyti Cave	Giouhtas hill	Crete	Irakliou	35.22	25.13	Cave	Recording	Myotis emarginatus	2008	Benda et al., 2009	Published
3838	Stravomyti Cave	Giouhtas hill	Crete	Irakliou	35.22	25.13	Cave	Recording	Myotis blythii	2008	Benda et al., 2009	Published
3749	Agios Fanourios	Venerato	Crete	Irakliou	35.19	25.04	0	Recording	Rhinolophus hipposideros	2008	Benda et al., 2009	Published
3921	Aravanes Quercus forest	Arcaia Eleftherna	Crete	Rethymnou	35.27	24.71	0	Recording	Pipistrellus hanaki	2008	Benda et al., 2009	Published
3820	Myloi old village	Myloi	Crete	Rethymnou	35.33	24.5	Building	Trapping	Hypsugo savii	2008	Benda et al., 2009	Published
3820	Myloi old village	Myloi	Crete	Rethymnou	35.33	24.5	Building	Recording	Rhinolophus hipposideros	2008	Benda et al., 2009	Published
3820	Myloi old village	Myloi	Crete	Rethymnou	35.33	24.5	Building	Recording	Rhinolophus ferrumequinum	2008	Benda et al., 2009	Published
3820	Myloi old village	Myloi	Crete	Rethymnou	35.33	24.5	Building	Observation	Rhinolophus ferrumequinum	2008	Benda et al., 2009	Published
3820	Myloi old village	Myloi	Crete	Rethymnou	35.33	24.5	Building	Observation	Hypsugo savii	2008	Benda et al., 2009	Published
3784	Storehouse	Kato Fortetsa	Crete	Irakliou	35.3	25.15	Building	Trapping	Pipistrellus kuhlii	2008	Benda et al., 2009	Published
3808	Agios Yakinthos church	Agios Yakinthos, Idi mount.	Crete	Rethymnou	35.24	24.86	Building	Observation	Rhinolophus hipposideros	2008	Benda et al., 2009	Published
3830	Storehouse	Anogia	Crete	Rethymnou	35.28	24.89	Building	Trapping	Pipistrellus kuhlii	2008	Benda et al., 2009	Published
3830	Storehouse	Anogia	Crete	Rethymnou	35.28	24.89	Building	Recording	Pipistrellus kuhlii	2008	Benda et al., 2009	Published
3771	Koutsoulitis River	Laloumas	Crete	Irakliou	35.1	24.87	0	Recording	Rhinolophus hipposideros	2008	Benda et al., 2009	Published
3771	Koutsoulitis River	Laloumas	Crete	Irakliou	35.1	24.87	0	Recording	Pipistrellus kuhlii	2008	Benda et al., 2009	Published
3773	Old houses	Laloumas	Crete	Irakliou	35.1	24.87	Building	Recording	Rhinolophus hipposideros	2008	Benda et al., 2009	Published
3932	Olive groves	Astyraki	Crete	Irakliou	35.3	24.95	0	Recording	Rhinolophus hipposideros	2008	Benda et al., 2009	Published
3932	Olive groves	Astyraki	Crete	Irakliou	35.3	24.95	0	Recording	Rhinolophus ferrumequinum	2008	Benda et al., 2009	Published
3932	Olive groves	Astyraki	Crete	Irakliou	35.3	24.95	0	Recording	Hypsugo savii	2008	Benda et al., 2009	Published
3890	Prinos Cave	Prinos	Crete	Rethymnou	35.39	24.64	Cave	Trapping	Rhinolophus hipposideros	2008	Benda et al., 2009	Published
3890	Prinos Cave	Prinos	Crete	Rethymnou	35.39	24.64	Cave	Trapping	Rhinolophus ferrumequinum	2008	Benda et al., 2009	Published
3890	Prinos Cave	Prinos	Crete	Rethymnou	35.39	24.64	Cave	Trapping	Rhinolophus blasii	2008	Benda et al., 2009	Published
3890	Prinos Cave	Prinos	Crete	Rethymnou	35.39	24.64	Cave	Trapping	Myotis emarginatus	2008	Benda et al., 2009	Published
3890	Prinos Cave	Prinos	Crete	Rethymnou	35.39	24.64	Cave	Trapping	Myotis capaccinii	2008	Benda et al., 2009	Published
3890	Prinos Cave	Prinos	Crete	Rethymnou	35.39	24.64	Cave	Trapping	Myotis blythii	2008	Benda et al., 2009	Published
3890	Prinos Cave	Prinos	Crete	Rethymnou	35.39	24.64	Cave	Trapping	Miniopterus schreibersii	2008	Benda et al., 2009	Published
3890	Prinos Cave	Prinos	Crete	Rethymnou	35.39	24.64	Cave	Recording	Rhinolophus hipposideros	2008	Benda et al., 2009	Published
3890	Prinos Cave	Prinos	Crete	Rethymnou	35.39	24.64	Cave	Recording	Rhinolophus ferrumequinum	2008	Benda et al., 2009	Published
3890	Prinos Cave	Prinos	Crete	Rethymnou	35.39	24.64	Cave	Recording	Rhinolophus blasii	2008	Benda et al., 2009	Published
3890	Prinos Cave	Prinos	Crete	Rethymnou	35.39	24.64	Cave	Recording	Myotis capaccinii	2008	Benda et al., 2009	Published
3890	Prinos Cave	Prinos	Crete	Rethymnou	35.39	24.64	Cave	Recording	Myotis blythii	2008	Benda et al., 2009	Published
3828	Sfentoni cave	Zoniana	Crete	Rethymnou	35.29	24.84	Cave	Recording	Rhinolophus hipposideros	2008	Benda et al., 2009	Published
3828	Sfentoni cave	Zoniana	Crete	Rethymnou	35.29	24.84	Cave	Recording	Rhinolophus blasii	2008	Benda et al., 2009	Published
3826	Quercus Forest	Agios Yakinthos, Idi mount.	Crete	Rethymnou	35.24	24.85	0	Recording	Pipistrellus hanaki	2008	Benda et al., 2009	Published
3826	Quercus Forest	Agios Yakinthos, Idi mount.	Crete	Rethymnou	35.24	24.85	0	Recording	Hypsugo savii	2008	Benda et al., 2009	Published
3943	Scrubland	Gonies	Crete	Irakliou	35.27	24.93	0	Recording	Tadarida teniotis	2008	Benda et al., 2009	Published
3813	Geropotamos	Roumeli	Crete	Rethymnou	35.4	24.66	0	Recording	Tadarida teniotis	2008	Benda et al., 2009	Published
3813	Geropotamos	Roumeli	Crete	Rethymnou	35.4	24.66	0	Recording	Pipistrellus hanaki	2008	Benda et al., 2009	Published
3813	Geropotamos	Roumeli	Crete	Rethymnou	35.4	24.66	0	Recording	Hypsugo savii	2008	Benda et al., 2009	Published
3925	Olive groves	Kato Moulia	Crete	Irakliou	35.09	24.99	0	Recording	Pipistrellus kuhlii	2008	Benda et al., 2009	Published
3925	Olive groves	Kato Moulia	Crete	Irakliou	35.09	24.99	0	Recording	Hypsugo savii	2008	Benda et al., 2009	Published
3914	Tympaki	Tympaki	Crete	Irakliou	35.07	24.76	0	Recording	Tadarida teniotis	2008	Benda et al., 2009	Published
3914	Tympaki	Tympaki	Crete	Irakliou	35.07	24.76	0	Recording	Pipistrellus kuhlii	2008	Benda et al., 2009	Published
3914	Tympaki	Tympaki	Crete	Irakliou	35.07	24.76	0	Recording	Hypsugo savii	2008	Benda et al., 2009	Published
3919	Rouvas forest	Rouvas forest	Crete	Irakliou	35.17	24.91	0	Recording	Pipistrellus kuhlii	2008	Benda et al., 2009	Published
3919	Rouvas forest	Rouvas forest	Crete	Irakliou	35.17	24.91	0	Recording	Miniopterus schreibersii	2008	Benda et al., 2009	Published
3843	Gazanos River	Kavrochori	Crete	Irakliou	35.29	25.03	0	Recording	Rhinolophus ferrumequinum	2008	Benda et al., 2009	Published
3843	Gazanos River	Kavrochori	Crete	Irakliou	35.29	25.03	0	Recording	Pipistrellus kuhlii	2008	Benda et al., 2009	Published
3930	Patsianos River	Patsos	Crete	Rethymnou	35.26	24.57	0	Recording	Tadarida teniotis	2008	Benda et al., 2009	Published
3930	Patsianos River	Patsos	Crete	Rethymnou	35.26	24.57	0	Recording	Rhinolophus ferrumequinum	2008	Benda et al., 2009	Published
3930	Patsianos River	Patsos	Crete	Rethymnou	35.26	24.57	0	Recording	Hypsugo savii	2008	Benda et al., 2009	Published
3737	Samaria vill. Area	Samaria	Crete	Chanion	35.3	23.96	0	Trapping	Rhinolophus blasii	2008	Benda et al., 2009	Published
3737	Samaria vill. Area	Samaria	Crete	Chanion	35.3	23.96	0	Trapping	Myotis blythii	2008	Benda et al., 2009	Published
3737	Samaria vill. Area	Samaria	Crete	Chanion	35.3	23.96	0	Trapping	Hypsugo savii	2008	Benda et al., 2009	Published
3737	Samaria vill. Area	Samaria	Crete	Chanion	35.3	23.96	0	Recording	Tadarida teniotis	2008	Benda et al., 2009	Published
3737	Samaria vill. Area	Samaria	Crete	Chanion	35.3	23.96	0	Recording	Rhinolophus blasii	2008	Benda et al., 2009	Published
3737	Samaria vill. Area	Samaria	Crete	Chanion	35.3	23.96	0	Recording	Pipistrellus hanaki	2008	Benda et al., 2009	Published
3737	Samaria vill. Area	Samaria	Crete	Chanion	35.3	23.96	0	Recording	Hypsugo savii	2008	Benda et al., 2009	Published
3720	Agios Georgios church	Samaria Gorge	Crete	Chanion	35.28	23.96	Building	Trapping	Rhinolophus hipposideros	2008	Benda et al., 2009	Published
3720	Agios Georgios church	Samaria Gorge	Crete	Chanion	35.28	23.96	Building	Observation	Rhinolophus hipposideros	2008	Benda et al., 2009	Published
3739	South house	Samaria	Crete	Chanion	35.29	23.95	Building	Observation	Rhinolophus hipposideros	2008	Benda et al., 2009	Published
3739	South house	Samaria	Crete	Chanion	35.29	23.95	Building	Observation	Rhinolophus ferrumequinum	2008	Benda et al., 2009	Published
3884	Psimaki Cave	Fylaki	Crete	Chanion	35.29	24.32	Cave	Trapping	Myotis capaccinii	2008	Benda et al., 2009	Published
3884	Psimaki Cave	Fylaki	Crete	Chanion	35.29	24.32	Cave	Trapping	Miniopterus schreibersii	2008	Benda et al., 2009	Published
3884	Psimaki Cave	Fylaki	Crete	Chanion	35.29	24.32	Cave	Observation	Myotis blythii	2008	Benda et al., 2009	Published
3927	Olive groves	Vorizia	Crete	Irakliou	35.13	24.88	0	Recording	Rhinolophus ferrumequinum	2008	Benda et al., 2009	Published
3927	Olive groves	Vorizia	Crete	Irakliou	35.13	24.88	0	Recording	Pipistrellus hanaki	2008	Benda et al., 2009	Published
3927	Olive groves	Vorizia	Crete	Irakliou	35.13	24.88	0	Recording	Hypsugo savii	2008	Benda et al., 2009	Published
3922	Anogia village	Anogia	Crete	Rethymnou	35.28	24.87	0	Recording	Tadarida teniotis	2008	Benda et al., 2009	Published
3922	Anogia village	Anogia	Crete	Rethymnou	35.28	24.87	0	Recording	Pipistrellus kuhlii	2008	Benda et al., 2009	Published
3922	Anogia village	Anogia	Crete	Rethymnou	35.28	24.87	0	Recording	Hypsugo savii	2008	Benda et al., 2009	Published
3921	Aravanes Quercus forest	Arcaia Eleftherna	Crete	Rethymnou	35.27	24.71	0	Recording	Tadarida teniotis	2008	Benda et al., 2009	Published
3921	Aravanes Quercus forest	Arcaia Eleftherna	Crete	Rethymnou	35.27	24.71	0	Recording	Rhinolophus blasii	2008	Benda et al., 2009	Published
3921	Aravanes Quercus forest	Arcaia Eleftherna	Crete	Rethymnou	35.27	24.71	0	Recording	Miniopterus schreibersii	2008	Benda et al., 2009	Published
3921	Aravanes Quercus forest	Arcaia Eleftherna	Crete	Rethymnou	35.27	24.71	0	Recording	Hypsugo savii	2008	Benda et al., 2009	Published
3843	Gazanos River	Kavrochori	Crete	Irakliou	35.29	25.03	0	Trapping	Pipistrellus kuhlii	2008	Benda et al., 2009	Published
3833	Water Dam	Agios Yakinthos, Idi mount.	Crete	Rethymnou	35.24	24.84	0	Trapping	Hypsugo savii	2008	Benda et al., 2009	Published
3833	Water Dam	Agios Yakinthos, Idi mount.	Crete	Rethymnou	35.24	24.84	0	Recording	Pipistrellus hanaki	2008	Benda et al., 2009	Published
3833	Water Dam	Agios Yakinthos, Idi mount.	Crete	Rethymnou	35.24	24.84	0	Recording	Hypsugo savii	2008	Benda et al., 2009	Published
3999	Mine	Kolymvari	Crete	Chanion	35.54	23.77	Mine	Trapping	Rhinolophus ferrumequinum	2008	Benda et al., 2009	Published
3999	Mine	Kolymvari	Crete	Chanion	35.54	23.77	Mine	Recording	Tadarida teniotis	2008	Benda et al., 2009	Published
3999	Mine	Kolymvari	Crete	Chanion	35.54	23.77	Mine	Recording	Rhinolophus ferrumequinum	2008	Benda et al., 2009	Published
3999	Mine	Kolymvari	Crete	Chanion	35.54	23.77	Mine	Recording	Hypsugo savii	2008	Benda et al., 2009	Published
4004	Cave	Kolymvari	Crete	Chanion	35.54	23.77	Cave	Collection	Eptesicus serotinus	2008	Benda et al., 2009	Published
4015	Rocky cliff above sea	Afrata	Crete	Chanion	35.57	23.77	0	Recording	Hypsugo savii	2008	Benda et al., 2009	Published
3944	Scrubland	Keri Hill	Crete	Irakliou	35.33	25.02	0	Recording	Tadarida teniotis	2008	Benda et al., 2009	Published
3998	At a bridge near the village	Nteres	Crete	Chanion	35.43	23.84	0	Trapping	Pipistrellus kuhlii	2008	Benda et al., 2009	Published
3998	At a bridge near the village	Nteres	Crete	Chanion	35.43	23.84	0	Recording	Pipistrellus kuhlii	2008	Benda et al., 2009	Published
3844	German tunnel under School	Ano Fortetsa	Crete	Irakliou	35.3	25.14	Bunker	Trapping	Myotis blythii	2008	Benda et al., 2009	Published
3742	Stream	Papadiana	Crete	Chanion	35.41	23.84	0	Trapping	Tadarida teniotis	2008	Benda et al., 2009	Published
3742	Stream	Papadiana	Crete	Chanion	35.41	23.84	0	Trapping	Pipistrellus kuhlii	2008	Benda et al., 2009	Published
3742	Stream	Papadiana	Crete	Chanion	35.41	23.84	0	Trapping	Pipistrellus hanaki	2008	Benda et al., 2009	Published
3742	Stream	Papadiana	Crete	Chanion	35.41	23.84	0	Trapping	Miniopterus schreibersii	2008	Benda et al., 2009	Published
3742	Stream	Papadiana	Crete	Chanion	35.41	23.84	0	Trapping	Eptesicus serotinus	2008	Benda et al., 2009	Published
3929	Astrakoi Gorge	Astrakoi	Crete	Irakliou	35.24	25.22	0	Recording	Pipistrellus kuhlii	2008	Benda et al., 2009	Published
3929	Astrakoi Gorge	Astrakoi	Crete	Irakliou	35.24	25.22	0	Recording	Hypsugo savii	2008	Benda et al., 2009	Published
3915	Agia Varvara village	Agia Varvara	Crete	Irakliou	35.13	24.99	0	Recording	Tadarida teniotis	2008	Benda et al., 2009	Published
3915	Agia Varvara village	Agia Varvara	Crete	Irakliou	35.13	24.99	0	Recording	Pipistrellus kuhlii	2008	Benda et al., 2009	Published
3742	Stream	Papadiana	Crete	Chanion	35.41	23.84	0	Trapping	Rhinolophus blasii	2008	Benda et al., 2009	Published
3742	Stream	Papadiana	Crete	Chanion	35.41	23.84	0	Trapping	Nyctalus leisleri	2008	Benda et al., 2009	Published
3742	Stream	Papadiana	Crete	Chanion	35.41	23.84	0	Trapping	Hypsugo savii	2008	Benda et al., 2009	Published
3935	Olive groves	Exantis	Crete	Rethymnou	35.4	24.74	0	Recording	Tadarida teniotis	2008	Benda et al., 2009	Published
3935	Olive groves	Exantis	Crete	Rethymnou	35.4	24.74	0	Recording	Pipistrellus kuhlii	2008	Benda et al., 2009	Published
3935	Olive groves	Exantis	Crete	Rethymnou	35.4	24.74	0	Recording	Hypsugo savii	2008	Benda et al., 2009	Published
3917	Soros Forest	Vorizia	Crete	Irakliou	35.16	24.85	0	Recording	Rhinolophus hipposideros	2008	Benda et al., 2009	Published
3917	Soros Forest	Vorizia	Crete	Irakliou	35.16	24.85	0	Recording	Pipistrellus kuhlii	2008	Benda et al., 2009	Published
3917	Soros Forest	Vorizia	Crete	Irakliou	35.16	24.85	0	Recording	Pipistrellus hanaki	2008	Benda et al., 2009	Published
3917	Soros Forest	Vorizia	Crete	Irakliou	35.16	24.85	0	Recording	Miniopterus schreibersii	2008	Benda et al., 2009	Published
3917	Soros Forest	Vorizia	Crete	Irakliou	35.16	24.85	0	Recording	Hypsugo savii	2008	Benda et al., 2009	Published
3742	Stream	Papadiana	Crete	Chanion	35.41	23.84	0	Recording	Nyctalus leisleri	2008	Benda et al., 2009	Published
3896	Thymolaka plateau	Thymia	Crete	Chanion	35.37	24.04	0	Trapping	Hypsugo savii	2008	Benda et al., 2009	Published
3896	Thymolaka plateau	Thymia	Crete	Chanion	35.37	24.04	0	Recording	Tadarida teniotis	2008	Benda et al., 2009	Published
3896	Thymolaka plateau	Thymia	Crete	Chanion	35.37	24.04	0	Recording	Hypsugo savii	2008	Benda et al., 2009	Published
4020	Rapaniana village	Rapaniana	Crete	Chanion	35.53	23.79	0	Trapping	Pipistrellus kuhlii	2008	Benda et al., 2009	Published
4020	Rapaniana village	Rapaniana	Crete	Chanion	35.53	23.79	0	Observation	Pipistrellus kuhlii	2008	Benda et al., 2009	Published
3732	Mouselas River	Argyroupoli Springs	Crete	Chanion	35.29	24.32	0	Recording	Tadarida teniotis	2008	Benda et al., 2009	Published
3732	Mouselas River	Argyroupoli Springs	Crete	Chanion	35.29	24.32	0	Recording	Rhinolophus hipposideros	2008	Benda et al., 2009	Published
3732	Mouselas River	Argyroupoli Springs	Crete	Chanion	35.29	24.32	0	Recording	Rhinolophus ferrumequinum	2008	Benda et al., 2009	Published
3732	Mouselas River	Argyroupoli Springs	Crete	Chanion	35.29	24.32	0	Recording	Pipistrellus hanaki	2008	Benda et al., 2009	Published
3732	Mouselas River	Argyroupoli Springs	Crete	Chanion	35.29	24.32	0	Recording	Miniopterus schreibersii	2008	Benda et al., 2009	Published
3732	Mouselas River	Argyroupoli Springs	Crete	Chanion	35.29	24.32	0	Recording	Hypsugo savii	2008	Benda et al., 2009	Published
3920	Pardi Quercus Forest	Kouroutes	Crete	Rethymnou	35.18	24.76	0	Recording	Tadarida teniotis	2008	Benda et al., 2009	Published
3920	Pardi Quercus Forest	Kouroutes	Crete	Rethymnou	35.18	24.76	0	Recording	Pipistrellus kuhlii	2008	Benda et al., 2009	Published
3920	Pardi Quercus Forest	Kouroutes	Crete	Rethymnou	35.18	24.76	0	Recording	Pipistrellus hanaki	2008	Benda et al., 2009	Published
3920	Pardi Quercus Forest	Kouroutes	Crete	Rethymnou	35.18	24.76	0	Recording	Hypsugo savii	2008	Benda et al., 2009	Published
3940	Scrubland	Damasta	Crete	Irakliou	35.34	24.93	0	Recording	Pipistrellus kuhlii	2008	Benda et al., 2009	Published
3810	Amnatos	Amnatos	Crete	Rethymnou	35.33	24.61	0	Recording	Tadarida teniotis	2008	Benda et al., 2009	Published
3810	Amnatos	Amnatos	Crete	Rethymnou	35.33	24.61	0	Recording	Pipistrellus hanaki	2008	Benda et al., 2009	Published
3822	Olive groves	Klisidi	Crete	Rethymnou	35.26	24.64	0	Recording	Tadarida teniotis	2008	Benda et al., 2009	Published
3822	Olive groves	Klisidi	Crete	Rethymnou	35.26	24.64	0	Recording	Pipistrellus hanaki	2008	Benda et al., 2009	Published
3823	Olive groves	Viran Episkopi	Crete	Rethymnou	35.36	24.61	0	Recording	Tadarida teniotis	2008	Benda et al., 2009	Published
3842	Marathitis vill.	Marathitis	Crete	Irakliou	35.28	25.14	0	Recording	Tadarida teniotis	2008	Benda et al., 2009	Published
3954	Buildings	Kamilari	Crete	Irakliou	35.03	24.78	Building	Trapping	Hypsugo savii	2008	Benda et al., 2009	Published
3921	Aravanes Quercus forest	Arcaia Eleftherna	Crete	Rethymnou	35.27	24.71	0	Trapping	Rhinolophus ferrumequinum	2008	Benda et al., 2009	Published
3921	Aravanes Quercus forest	Arcaia Eleftherna	Crete	Rethymnou	35.27	24.71	0	Trapping	Pipistrellus hanaki	2008	Benda et al., 2009	Published
3828	Sfentoni cave	Zoniana	Crete	Rethymnou	35.29	24.84	Cave	Trapping	Rhinolophus ferrumequinum	2008	Benda et al., 2009	Published
3828	Sfentoni cave	Zoniana	Crete	Rethymnou	35.29	24.84	Cave	Trapping	Rhinolophus blasii	2008	Benda et al., 2009	Published
3828	Sfentoni cave	Zoniana	Crete	Rethymnou	35.29	24.84	Cave	Observation	Rhinolophus ferrumequinum	2008	Benda et al., 2009	Published
3921	Aravanes Quercus forest	Arcaia Eleftherna	Crete	Rethymnou	35.27	24.71	0	Trapping	Hypsugo savii	2008	Benda et al., 2009	Published
3929	Astrakoi Gorge	Astrakoi	Crete	Irakliou	35.24	25.22	0	Trapping	Rhinolophus ferrumequinum	2008	Benda et al., 2009	Published
3929	Astrakoi Gorge	Astrakoi	Crete	Irakliou	35.24	25.22	0	Trapping	Myotis emarginatus	2008	Benda et al., 2009	Published
3929	Astrakoi Gorge	Astrakoi	Crete	Irakliou	35.24	25.22	0	Trapping	Hypsugo savii	2008	Benda et al., 2009	Published
3732	Mouselas River	Argyroupoli Springs	Crete	Chanion	35.29	24.32	0	Trapping	Pipistrellus kuhlii	2008	Benda et al., 2009	Published
3732	Mouselas River	Argyroupoli Springs	Crete	Chanion	35.29	24.32	0	Trapping	Pipistrellus hanaki	2008	Benda et al., 2009	Published
3732	Mouselas River	Argyroupoli Springs	Crete	Chanion	35.29	24.32	0	Trapping	Myotis emarginatus	2008	Benda et al., 2009	Published
3732	Mouselas River	Argyroupoli Springs	Crete	Chanion	35.29	24.32	0	Trapping	Hypsugo savii	2008	Benda et al., 2009	Published
3816	Kourtaliotis River Bridge	Preveli Monasteri	Crete	Rethymnou	35.17	24.47	0	Trapping	Myotis davidii	2008	Benda et al., 2009	Published
3816	Kourtaliotis River Bridge	Preveli Monasteri	Crete	Rethymnou	35.17	24.47	0	Recording	Myotis davidii	2008	Benda et al., 2009	Published
3816	Kourtaliotis River Bridge	Preveli Monasteri	Crete	Rethymnou	35.17	24.47	0	Observation	Myotis davidii	2008	Benda et al., 2009	Published
3884	Psimaki Cave	Fylaki	Crete	Chanion	35.29	24.32	Cave	Trapping	Myotis blythii	2008	Benda et al., 2009	Published
3884	Psimaki Cave	Fylaki	Crete	Chanion	35.29	24.32	Cave	Recording	Myotis capaccinii	2008	Benda et al., 2009	Published
3735	Old Building	Mouselas River	Crete	Rethymnou	35.3	24.33	Building	Trapping	Rhinolophus hipposideros	2008	Benda et al., 2009	Published
3735	Old Building	Mouselas River	Crete	Rethymnou	35.3	24.33	Building	Observation	Rhinolophus hipposideros	2008	Benda et al., 2009	Published
3746	Tzani Cave	Omalos plateau	Crete	Chanion	35.34	23.9	Cave	Trapping	Rhinolophus ferrumequinum	2008	Benda et al., 2009	Published
3746	Tzani Cave	Omalos plateau	Crete	Chanion	35.34	23.9	Cave	Trapping	Rhinolophus blasii	2008	Benda et al., 2009	Published
3746	Tzani Cave	Omalos plateau	Crete	Chanion	35.34	23.9	Cave	Trapping	Plecotus kolombatovici	2008	Benda et al., 2009	Published
3746	Tzani Cave	Omalos plateau	Crete	Chanion	35.34	23.9	Cave	Trapping	Pipistrellus hanaki	2008	Benda et al., 2009	Published
3746	Tzani Cave	Omalos plateau	Crete	Chanion	35.34	23.9	Cave	Trapping	Myotis blythii	2008	Benda et al., 2009	Published
3746	Tzani Cave	Omalos plateau	Crete	Chanion	35.34	23.9	Cave	Trapping	Myotis davidii	2008	Benda et al., 2009	Published
3746	Tzani Cave	Omalos plateau	Crete	Chanion	35.34	23.9	Cave	Trapping	Miniopterus schreibersii	2008	Benda et al., 2009	Published
3746	Tzani Cave	Omalos plateau	Crete	Chanion	35.34	23.9	Cave	Trapping	Hypsugo savii	2008	Benda et al., 2009	Published
3746	Tzani Cave	Omalos plateau	Crete	Chanion	35.34	23.9	Cave	Observation	Miniopterus schreibersii	2008	Benda et al., 2009	Published
3850	Agia Eirini Stream	Dimitriana	Crete	Chanion	35.34	23.82	0	Trapping	Rhinolophus ferrumequinum	2008	Benda et al., 2009	Published
3850	Agia Eirini Stream	Dimitriana	Crete	Chanion	35.34	23.82	0	Trapping	Pipistrellus hanaki	2008	Benda et al., 2009	Published
3850	Agia Eirini Stream	Dimitriana	Crete	Chanion	35.34	23.82	0	Trapping	Nyctalus leisleri	2008	Benda et al., 2009	Published
3850	Agia Eirini Stream	Dimitriana	Crete	Chanion	35.34	23.82	0	Trapping	Myotis emarginatus	2008	Benda et al., 2009	Published
3850	Agia Eirini Stream	Dimitriana	Crete	Chanion	35.34	23.82	0	Trapping	Myotis blythii	2008	Benda et al., 2009	Published
3850	Agia Eirini Stream	Dimitriana	Crete	Chanion	35.34	23.82	0	Trapping	Myotis davidii	2008	Benda et al., 2009	Published
3850	Agia Eirini Stream	Dimitriana	Crete	Chanion	35.34	23.82	0	Trapping	Miniopterus schreibersii	2008	Benda et al., 2009	Published
3850	Agia Eirini Stream	Dimitriana	Crete	Chanion	35.34	23.82	0	Trapping	Hypsugo savii	2008	Benda et al., 2009	Published
3850	Agia Eirini Stream	Dimitriana	Crete	Chanion	35.34	23.82	0	Trapping	Eptesicus serotinus	2008	Benda et al., 2009	Published
3736	Pond	Limni	Crete	Chanion	35.37	23.63	0	Trapping	Tadarida teniotis	2008	Benda et al., 2009	Published
3736	Pond	Limni	Crete	Chanion	35.37	23.63	0	Trapping	Rhinolophus ferrumequinum	2008	Benda et al., 2009	Published
3736	Pond	Limni	Crete	Chanion	35.37	23.63	0	Trapping	Pipistrellus kuhlii	2008	Benda et al., 2009	Published
3736	Pond	Limni	Crete	Chanion	35.37	23.63	0	Trapping	Pipistrellus hanaki	2008	Benda et al., 2009	Published
3736	Pond	Limni	Crete	Chanion	35.37	23.63	0	Trapping	Hypsugo savii	2008	Benda et al., 2009	Published
3882	Anonymous Pothole	Petradolakia, Idi mount.	Crete	Rethymnou	35.21	24.87	Cave	Trapping	Plecotus macrobullaris	2008	Benda et al., 2009	Published
3882	Anonymous Pothole	Petradolakia, Idi mount.	Crete	Rethymnou	35.21	24.87	Cave	Trapping	Myotis blythii	2008	Benda et al., 2009	Published
3882	Anonymous Pothole	Petradolakia, Idi mount.	Crete	Rethymnou	35.21	24.87	Cave	Trapping	Myotis davidii	2008	Benda et al., 2009	Published
3882	Anonymous Pothole	Petradolakia, Idi mount.	Crete	Rethymnou	35.21	24.87	Cave	Trapping	Eptesicus serotinus	2008	Benda et al., 2009	Published
3882	Anonymous Pothole	Petradolakia, Idi mount.	Crete	Rethymnou	35.21	24.87	Cave	Recording	Plecotus macrobullaris	2008	Benda et al., 2009	Published
3882	Anonymous Pothole	Petradolakia, Idi mount.	Crete	Rethymnou	35.21	24.87	Cave	Recording	Myotis davidii	2008	Benda et al., 2009	Published
3882	Anonymous Pothole	Petradolakia, Idi mount.	Crete	Rethymnou	35.21	24.87	Cave	Recording	Eptesicus serotinus	2008	Benda et al., 2009	Published
3918	Quercus forest	Mathia	Crete	Irakliou	35.17	25.37	0	Recording	Rhinolophus ferrumequinum	2008	Benda et al., 2009	Published
3918	Quercus forest	Mathia	Crete	Irakliou	35.17	25.37	0	Recording	Rhinolophus blasii	2008	Benda et al., 2009	Published
3918	Quercus forest	Mathia	Crete	Irakliou	35.17	25.37	0	Recording	Pipistrellus kuhlii	2008	Benda et al., 2009	Published
3918	Quercus forest	Mathia	Crete	Irakliou	35.17	25.37	0	Recording	Hypsugo savii	2008	Benda et al., 2009	Published
3916	Arcalochori	Arcalochori	Crete	Irakliou	35.14	25.26	0	Recording	Pipistrellus kuhlii	2008	Benda et al., 2009	Published
3749	Agios Fanourios	Venerato	Crete	Irakliou	35.19	25.04	0	Trapping	Pipistrellus kuhlii	2008	Benda et al., 2009	Published
3749	Agios Fanourios	Venerato	Crete	Irakliou	35.19	25.04	0	Recording	Pipistrellus kuhlii	2008	Benda et al., 2009	Published
3957	Agios Ioannis vicinity	Irakleion	Crete	Irakliou	35.31	25.14	0	Collection	Pipistrellus kuhlii	2008	Benda et al., 2009	Published
3882	Anonymous Pothole	Petradolakia, Idi mount.	Crete	Rethymnou	35.21	24.87	Cave	Recording	Tadarida teniotis	2008	Benda et al., 2009	Published
3968	Aliakes	Theriso	Crete	Chanion	35.38	23.99	0	Trapping	Hypsugo savii	2008	Benda et al., 2009	Published
3968	Aliakes	Theriso	Crete	Chanion	35.38	23.99	0	Recording	Tadarida teniotis	2008	Benda et al., 2009	Published
3968	Aliakes	Theriso	Crete	Chanion	35.38	23.99	0	Recording	Pipistrellus hanaki	2008	Benda et al., 2009	Published
3968	Aliakes	Theriso	Crete	Chanion	35.38	23.99	0	Recording	Hypsugo savii	2008	Benda et al., 2009	Published
3969	Kandanos river	Kandanos	Crete	Chanion	35.32	23.72	0	Trapping	Pipistrellus kuhlii	2008	Benda et al., 2009	Published
3969	Kandanos river	Kandanos	Crete	Chanion	35.32	23.72	0	Recording	Pipistrellus kuhlii	2008	Benda et al., 2009	Published
3969	Kandanos river	Kandanos	Crete	Chanion	35.32	23.72	0	Recording	Pipistrellus hanaki	2008	Benda et al., 2009	Published
3970	Kandanos chapel	Kandanos	Crete	Chanion	35.32	23.73	Building	Observation	Rhinolophus hipposideros	2008	Benda et al., 2009	Published
3974	Tyflos river estuary	Nopigeia	Crete	Chanion	35.5	23.7	0	Recording	Pipistrellus kuhlii	2008	Benda et al., 2009	Published
3971	German tunnel	Nopigeia	Crete	Chanion	35.5	23.71	Bunker	Observation	Rhinolophus ferrumequinum	2008	Benda et al., 2009	Published
3772	Gortyna Labyrinth Mine	Plouti	Crete	Irakliou	35.07	24.91	Mine	Collection	Rhinolophus ferrumequinum	2001	Benda et al., 2009	Published
3772	Gortyna Labyrinth Mine	Plouti	Crete	Irakliou	35.07	24.91	Mine	Collection	Myotis blythii	2001	Benda et al., 2009	Published
3772	Gortyna Labyrinth Mine	Plouti	Crete	Irakliou	35.07	24.91	Mine	Collection	Miniopterus schreibersii	2001	Benda et al., 2009	Published
8568	Cave	Naousa	Central Macedonia	Imathias	40.64	22.06	Cave	Collection	Rhinolophus ferrumequinum	1937	Benda et al., 2019	Published
8568	Cave	Naousa	Central Macedonia	Imathias	40.64	22.06	Cave	Collection	Rhinolophus euryale	1937	Benda et al., 2019	Published
8568	Cave	Naousa	Central Macedonia	Imathias	40.64	22.06	Cave	Collection	Myotis myotis	1938	Benda et al., 2019	Published
8568	Cave	Naousa	Central Macedonia	Imathias	40.64	22.06	Cave	Collection	Myotis capaccinii	1938	Benda et al., 2019	Published
8568	Cave	Naousa	Central Macedonia	Imathias	40.64	22.06	Cave	Collection	Miniopterus schreibersii	1938	Benda et al., 2019	Published
4717	Cave	Petralona	Central Macedonia	Chalkidikis	40.37	23.16	Cave	Trapping	Plecotus kolombatovici	1988	Benda et al., 2019	Published
4972	Thessaloniki university campus	Thessaloniki	Central Macedonia	Thessalonikis	40.63	22.95	0	Collection	Tadarida teniotis	1992	Benda et al., 2019	Published
8567	Vergou bridge	Monastiri	Epirus	Ioanninon	40.11	20.79	0	Collection	Nyctalus leisleri	2015	Benda et al., 2019	Published
8567	Vergou bridge	Monastiri	Epirus	Ioanninon	40.11	20.79	0	Collection	Miniopterus schreibersii	2015	Benda et al., 2019	Published
8558	Cave	Leykos	South Aegean	Dodekannisou	35.59	27.08	Cave	Collection	Plecotus kolombatovici	2008	Benda et al., 2019	Published
8559	Profītīs Zaharias cave	Pigadia	South Aegean	Dodekannisou	35.5	27.23	Cave	Recording	Tadarida teniotis	2008	Benda et al., 2019	Published
8559	Profītīs Zaharias cave	Pigadia	South Aegean	Dodekannisou	35.5	27.23	Cave	Collection	Plecotus kolombatovici	2008	Benda et al., 2019	Published
8557	Ahata Valley cave	Aperi	South Aegean	Dodekannisou	35.56	27.18	Cave	Collection	Plecotus kolombatovici	2008	Benda et al., 2019	Published
8560	Bridge	Aperi	South Aegean	Dodekannisou	35.54	27.18	0	Collection	Rhinolophus blasii	2008	Benda et al., 2019	Published
8556	Olympos	Olympos	South Aegean	Dodekannisou	35.74	27.18	0	Collection	Myotis blythii	2008	Benda et al., 2019	Published
8561	Cave	Stegna	South Aegean	Dodekannisou	36.22	28.13	Cave	Collection	Plecotus kolombatovici	2012	Benda et al., 2019	Published
8566	Fonias river	Lardos	South Aegean	Dodekannisou	36.08	28.01	0	Collection	Miniopterus schreibersii	2012	Benda et al., 2019	Published
8562	Hut	Agios Pavlos	South Aegean	Dodekannisou	35.97	27.85	Building	Collection	Rhinolophus hipposideros	2012	Benda et al., 2019	Published
8564	Bridge	Gadoura dam	South Aegean	Dodekannisou	36.2	28	0	Collection	Tadarida teniotis	2012	Benda et al., 2019	Published
8564	Bridge	Gadoura dam	South Aegean	Dodekannisou	36.2	28	0	Collection	Hypsugo savii	2012	Benda et al., 2019	Published
8565	Hut	Gadoura dam	South Aegean	Dodekannisou	36.19	27.97	0	Observation	Rhinolophus hipposideros	2012	Benda et al., 2019	Published
8565	Hut	Gadoura dam	South Aegean	Dodekannisou	36.19	27.97	0	Collection	Rhinolophus hipposideros	2012	Benda et al., 2019	Published
5316	Epta Piges stream	Kolympia	South Aegean	Dodekannisou	36.25	28.11	0	Collection	Pipistrellus pipistrellus	2012	Benda et al., 2019	Published
8561	Cave	Stegna	South Aegean	Dodekannisou	36.22	28.13	Cave	Collection	Hypsugo savii	2012	Benda et al., 2019	Published
8561	Cave	Stegna	South Aegean	Dodekannisou	36.22	28.13	Cave	Collection	Eptesicus anatolicus	2012	Benda et al., 2019	Published
8563	House	Eleousa	South Aegean	Dodekannisou	36.27	28.03	0	Collection	Plecotus kolombatovici	2012	Benda et al., 2019	Published
8563	House	Eleousa	South Aegean	Dodekannisou	36.27	28.03	0	Collection	Pipistrellus pipistrellus	2012	Benda et al., 2019	Published
3728	Kalamato Cave	Vafes	Crete	Chanion	35.35	24.17	Cave	Other	Rhinolophus ferrumequinum	1968	Beron 1970	Published
3852	Kryonerida Cave	Vafes	Crete	Chanion	35.35	24.17	Cave	Other	Rhinolophus hipposideros	1968	Beron 1970	Published
3795	Megalo Katofygi Cave	Agios Georgios	Crete	Lasithiou	35.12	26.05	Cave	Collection	Rhinolophus ferrumequinum	1962	Boettger 1962, 1963, Martens 1967	Published
4591	Stavros	Kato Stavros	Central Macedonia	Thessalonikis	40.65	23.69	0	Observation	Myotis daubentonii	1990	Bogdanowicz 1990	Published
4681	Akarnania	Akarnania	West Greece	Aitolokarnania	38.74	21.25	0	Trapping	Rhinolophus euryale	1901	Bolkay 1926	Published
4681	Akarnania	Akarnania	West Greece	Aitolokarnania	38.74	21.25	0	Trapping	Rhinolophus blasii	1901	Bolkay 1926	Published
4822	Krioneri	Krioneri	West Greece	Aitolokarnania	38.34	21.59	0	Trapping	Rhinolophus blasii	1901	Bolkay 1926	Published
4952	Skyros	Skyros	Central Greece	Evvoias	38.88	24.55	0	Observation	Rhinolophus ferrumequinum	1901	Bolkay 1926	Published
4821	Koufovouno cave	Koufovouno	East Macedonia and Thrace	Evrou	41.35	26.45	Cave	Observation	Myotis blythii	1989	cf. Ivanova 2000	Published
4677	Agios Dionissios (old?) Monastery	Olympos Mts., near Litohoro	Central Macedonia	Pierias	40.09	22.42	Building	Trapping	Myotis emarginatus	1931	Chaworth-Musters 1932	Published
4677	Agios Dionissios (old?) Monastery	Olympos Mts., near Litohoro	Central Macedonia	Pierias	40.09	22.42	Building	Trapping	Hypsugo savii	1931	Chaworth-Musters 1932	Published
4677	Agios Dionissios (old?) Monastery	Olympos Mts., near Litohoro	Central Macedonia	Pierias	40.09	22.42	Building	Observation	Rhinolophus ferrumequinum	1931	Chaworth-Musters 1932	Published
8571	Drys area	Langada	South Aegean	Kykladon	36.91	26	0	Recording	Pipistrellus pipistrellus	2013	Cheke & Ashcroft, 2017	Published
8573	Lower car parking	Langada	South Aegean	Kykladon	36.9	25.99	0	Recording	Pipistrellus pipistrellus	2013	Cheke & Ashcroft, 2017	Published
4727	Sea cave	Lakkoma	East Macedonia and Thrace	Evrou	40.41	25.53	Cave	Trapping	Myotis blythii	1984	Crucitti 1987, 1988	Published
4986	Volcanic cave	Provatonas	East Macedonia and Thrace	Evrou	41.03	26.22	Cave	Trapping	Rhinolophus euryale	1987	Crucitti 1988	Published
4986	Volcanic cave	Provatonas	East Macedonia and Thrace	Evrou	41.03	26.22	Cave	Trapping	Myotis emarginatus	1987	Crucitti 1988	Published
3421	Zakynthos	Zakynthos	Ionian islands	Zakynthou	37.76	20.79	0	Trapping	Plecotus kolombatovici	2006	Davy et al. 2007	Published
3421	Zakynthos	Zakynthos	Ionian islands	Zakynthou	37.76	20.79	0	Recording	Rhinolophus ferrumequinum	2006	Davy et al. 2007	Published
3421	Zakynthos	Zakynthos	Ionian islands	Zakynthou	37.76	20.79	0	Recording	Pipistrellus kuhlii	2006	Davy et al. 2007	Published
3421	Zakynthos	Zakynthos	Ionian islands	Zakynthou	37.76	20.79	0	Recording	Myotis capaccinii	2006	Davy et al. 2007	Published
3421	Zakynthos	Zakynthos	Ionian islands	Zakynthou	37.76	20.79	0	Recording	Myotis davidii	2006	Davy et al. 2007	Published
3421	Zakynthos	Zakynthos	Ionian islands	Zakynthou	37.76	20.79	0	Recording	Miniopterus schreibersii	2006	Davy et al. 2007	Published
3421	Zakynthos	Zakynthos	Ionian islands	Zakynthou	37.76	20.79	0	Recording	Hypsugo savii	2006	Davy et al. 2007	Published
4722	Cave at Afandou	Rhodes	South Aegean	Dodekannisou	36.29	28.15	Cave	Observation	Rhinolophus ferrumequinum	1929	DeBeaux 1929	Published
4722	Cave at Afandou	Rhodes	South Aegean	Dodekannisou	36.29	28.15	Cave	Observation	Rhinolophus blasii	1929	DeBeaux 1929	Published
4052	Milatos	Milatos	Crete	Lasithiou	35.3	25.56	0	Other	Rhinolophus blasii	1887	Doria 1887	Published
3115	Kastaniani old disused house	Grammos Mt.	Epirus	Ioanninon	40.18	20.83	Building	Observation	Rhinolophus hipposideros	2007	Unpublished report, Epirus S.A., 2009	Unpublished
3113	Lycorrachi (abandoned village)	Grammos Mt.	Epirus	Ioanninon	40.26	20.89	Building	Observation	Rhinolophus hipposideros	2007	Unpublished report, Epirus S.A., 2009	Unpublished
3114	Kastaniani Ag. Dimitris chappel	Grammos Mt.	Epirus	Ioanninon	40.18	20.83	Building	Observation	Rhinolophus hipposideros	2007	Unpublished report, Epirus S.A., 2009	Unpublished
3112	Zerma (abandoned village)	Grammos Mt.	Epirus	Ioanninon	40.23	20.93	Building	Observation	Rhinolophus hipposideros	2007	Unpublished report, Epirus S.A., 2009	Unpublished
3112	Zerma (abandoned village)	Grammos Mt.	Epirus	Ioanninon	40.23	20.93	Building	Observation	Rhinolophus ferrumequinum	2007	Unpublished report, Epirus S.A., 2009	Unpublished
3052	Gormos, Neromylos	Pogoni	Epirus	Ioanninon	39.98	20.55	0	Trapping	Pipistrellus kuhlii	2008	Unpublished report, Epirus S.A., 2009	Unpublished
3052	Gormos, Neromylos	Pogoni	Epirus	Ioanninon	39.98	20.55	0	Trapping	Nyctalus leisleri	2008	Unpublished report, Epirus S.A., 2009	Unpublished
3052	Gormos, Neromylos	Pogoni	Epirus	Ioanninon	39.98	20.55	0	Trapping	Myotis davidii	2008	Unpublished report, Epirus S.A., 2009	Unpublished
3053	Gormos, Desi (waterfall)	Pogoni	Epirus	Ioanninon	39.98	20.54	0	Trapping	Vespertilio murinus	2008	Unpublished report, Epirus S.A., 2009	Unpublished
3053	Gormos, Desi (waterfall)	Pogoni	Epirus	Ioanninon	39.98	20.54	0	Trapping	Pipistrellus pygmaeus	2008	Unpublished report, Epirus S.A., 2009	Unpublished
3053	Gormos, Desi (waterfall)	Pogoni	Epirus	Ioanninon	39.98	20.54	0	Trapping	Nyctalus leisleri	2008	Unpublished report, Epirus S.A., 2009	Unpublished
3053	Gormos, Desi (waterfall)	Pogoni	Epirus	Ioanninon	39.98	20.54	0	Trapping	Hypsugo savii	2008	Unpublished report, Epirus S.A., 2009	Unpublished
3053	Gormos, Desi (waterfall)	Pogoni	Epirus	Ioanninon	39.98	20.54	0	Trapping	Eptesicus serotinus	2008	Unpublished report, Epirus S.A., 2009	Unpublished
3054	Vasiliko (loutsa)	Pogoni	Epirus	Ioanninon	40.02	20.58	0	Trapping	Pipistrellus pygmaeus	2008	Unpublished report, Epirus S.A., 2009	Unpublished
3054	Vasiliko (loutsa)	Pogoni	Epirus	Ioanninon	40.02	20.58	0	Trapping	Pipistrellus kuhlii	2008	Unpublished report, Epirus S.A., 2009	Unpublished
3054	Vasiliko (loutsa)	Pogoni	Epirus	Ioanninon	40.02	20.58	0	Trapping	Nyctalus leisleri	2008	Unpublished report, Epirus S.A., 2009	Unpublished
3054	Vasiliko (loutsa)	Pogoni	Epirus	Ioanninon	40.02	20.58	0	Trapping	Myotis myotis	2008	Unpublished report, Epirus S.A., 2009	Unpublished
3054	Vasiliko (loutsa)	Pogoni	Epirus	Ioanninon	40.02	20.58	0	Trapping	Myotis blythii	2008	Unpublished report, Epirus S.A., 2009	Unpublished
3054	Vasiliko (loutsa)	Pogoni	Epirus	Ioanninon	40.02	20.58	0	Trapping	Myotis bechsteinii	2008	Unpublished report, Epirus S.A., 2009	Unpublished
3054	Vasiliko (loutsa)	Pogoni	Epirus	Ioanninon	40.02	20.58	0	Trapping	Myotis davidii	2008	Unpublished report, Epirus S.A., 2009	Unpublished
3054	Vasiliko (loutsa)	Pogoni	Epirus	Ioanninon	40.02	20.58	0	Trapping	Hypsugo savii	2008	Unpublished report, Epirus S.A., 2009	Unpublished
3109	Pyrsogianni	Grammos Mt.	Epirus	Ioanninon	40.21	20.8	0	Recording	Tadarida teniotis	2007	Unpublished report, Epirus S.A., 2009	Unpublished
3109	Pyrsogianni	Grammos Mt.	Epirus	Ioanninon	40.21	20.8	0	Recording	Nyctalus noctula	2007	Unpublished report, Epirus S.A., 2009	Unpublished
3111	Moni Theotokou Zermas	Grammos Mt.	Epirus	Ioanninon	40.23	20.93	Building	Observation	Rhinolophus hipposideros	2007	Unpublished report, Epirus S.A., 2009	Unpublished
3110	Malnitsa bridge, Kastaniani	Grammos Mt.	Epirus	Ioanninon	40.19	20.83	0	Recording	Nyctalus noctula	2007	Unpublished report, Epirus S.A., 2009	Unpublished
3110	Malnitsa bridge, Kastaniani	Grammos Mt.	Epirus	Ioanninon	40.19	20.83	0	Recording	Hypsugo savii	2007	Unpublished report, Epirus S.A., 2009	Unpublished
3049	Chionades Alonitiko Rema	Grammos Mt.	Epirus	Ioanninon	40.26	20.74	0	Trapping	Vespertilio murinus	2007	Unpublished report, Epirus S.A., 2009	Unpublished
3049	Chionades Alonitiko Rema	Grammos Mt.	Epirus	Ioanninon	40.26	20.74	0	Trapping	Pipistrellus pipistrellus	2007	Unpublished report, Epirus S.A., 2009	Unpublished
3049	Chionades Alonitiko Rema	Grammos Mt.	Epirus	Ioanninon	40.26	20.74	0	Recording	Vespertilio murinus	2007	Unpublished report, Epirus S.A., 2009	Unpublished
3049	Chionades Alonitiko Rema	Grammos Mt.	Epirus	Ioanninon	40.26	20.74	0	Recording	Pipistrellus pipistrellus	2007	Unpublished report, Epirus S.A., 2009	Unpublished
3049	Chionades Alonitiko Rema	Grammos Mt.	Epirus	Ioanninon	40.26	20.74	0	Recording	Hypsugo savii	2007	Unpublished report, Epirus S.A., 2009	Unpublished
3109	Pyrsogianni	Grammos Mt.	Epirus	Ioanninon	40.21	20.8	0	Recording	Pipistrellus pipistrellus	2007	Unpublished report, Epirus S.A., 2009	Unpublished
3051	Petra Mouka (near)	Grammos Mt.	Epirus	Ioanninon	40.26	20.89	0	Trapping	Plecotus auritus	2007	Unpublished report, Epirus S.A., 2009	Unpublished
3050	Chrysi bridge	Grammos Mt.	West Macedonia	Kastorias	40.23	20.98	0	Trapping	Myotis emarginatus	2007	Unpublished report, Epirus S.A., 2009	Unpublished
4856	Meteora	Kalambaka	Thessaly	Trikalon	39.71	21.63	0	Trapping	Rhinolophus hipposideros	1977	Felten et al. 1977	Published
4856	Meteora	Kalambaka	Thessaly	Trikalon	39.71	21.63	0	Trapping	Plecotus austriacus	1977	Felten et al. 1977	Published
4856	Meteora	Kalambaka	Thessaly	Trikalon	39.71	21.63	0	Observation	Myotis blythii	1977	Felten et al. 1977	Published
4081	Rethymno	Rethymno	Crete	Rethymnou	35.36	24.46	0	Other	Rhinolophus ferrumequinum	1975	Felten et al. 1977	Published
4040	Sitia	Sitia	Crete	Lasithiou	35.2	26.1	0	Other	Rhinolophus ferrumequinum	1977	Felten et al. 1977	Published
4040	Sitia	Sitia	Crete	Lasithiou	35.2	26.1	0	Other	Rhinolophus blasii	1977	Felten et al. 1977	Published
4081	Rethymno	Rethymno	Crete	Rethymnou	35.36	24.46	0	Other	Rhinolophus hipposideros	1977	Felten et al. 1977	Published
4793	Ioannina	Ioannina	Epirus	Ioanninon	39.67	20.92	0	Observation	Myotis blythii	1977	Felten et al. 1977	Published
4944	Siana	Rhodes	South Aegean	Dodekannisou	36.15	27.77	0	Observation	Rhinolophus ferrumequinum	1914	Festa 1914	Published
4440	Stream	Kryoneri	Peloponnese	Lakonias	36.93	22.37	0	Trapping	Myotis nattereri	2010	Georgiakakis 2012	Published
4440	Stream	Kryoneri	Peloponnese	Lakonias	36.93	22.37	0	Trapping	Myotis emarginatus	2010	Georgiakakis 2012	Published
4440	Stream	Kryoneri	Peloponnese	Lakonias	36.93	22.37	0	Trapping	Miniopterus schreibersii	2010	Georgiakakis 2012	Published
4439	Mountain refuge area	Kryoneri	Peloponnese	Lakonias	36.95	22.36	0	Trapping	Hypsugo savii	2011	Georgiakakis 2012	Published
4114	Military Camp	Arta	Epirus	Artas	39.15	20.98	0	Recording	Tadarida teniotis	2010	Georgiakakis 2012	Published
4155	Forest road	Armitsa	Peloponnese	Messinias	37.03	22.2	0	Recording	Tadarida teniotis	2010	Georgiakakis 2012	Published
4155	Forest road	Armitsa	Peloponnese	Messinias	37.03	22.2	0	Recording	Rhinolophus blasii	2010	Georgiakakis 2012	Published
4155	Forest road	Armitsa	Peloponnese	Messinias	37.03	22.2	0	Recording	Nyctalus noctula	2010	Georgiakakis 2012	Published
4155	Forest road	Armitsa	Peloponnese	Messinias	37.03	22.2	0	Recording	Hypsugo savii	2010	Georgiakakis 2012	Published
4166	Rindomo gorge	Pigadia	Peloponnese	Messinias	36.99	22.25	0	Recording	Tadarida teniotis	2010	Georgiakakis 2012	Published
4166	Rindomo gorge	Pigadia	Peloponnese	Messinias	36.99	22.25	0	Recording	Pipistrellus pygmaeus	2010	Georgiakakis 2012	Published
4166	Rindomo gorge	Pigadia	Peloponnese	Messinias	36.99	22.25	0	Recording	Pipistrellus kuhlii	2010	Georgiakakis 2012	Published
4166	Rindomo gorge	Pigadia	Peloponnese	Messinias	36.99	22.25	0	Recording	Hypsugo savii	2010	Georgiakakis 2012	Published
4156	Exochori vill.	Exohori	Peloponnese	Messinias	36.9	22.26	0	Recording	Tadarida teniotis	2010	Georgiakakis 2012	Published
4157	Kalamitsi vill.	Kalamitsi	Peloponnese	Messinias	36.88	22.23	0	Recording	Tadarida teniotis	2010	Georgiakakis 2012	Published
4158	Kardamili vill.	Kardamili	Peloponnese	Messinias	36.88	22.23	0	Recording	Tadarida teniotis	2010	Georgiakakis 2012	Published
4159	Prosilio vill.	Prosilio	Peloponnese	Messinias	36.91	22.23	0	Recording	Tadarida teniotis	2010	Georgiakakis 2012	Published
4167	Proastio vill.	Proastio	Peloponnese	Messinias	36.87	22.25	0	Recording	Tadarida teniotis	2010	Georgiakakis 2012	Published
4169	Vaidenitsa Monastery	Saidona	Peloponnese	Messinias	36.89	22.29	0	Recording	Tadarida teniotis	2010	Georgiakakis 2012	Published
4169	Vaidenitsa Monastery	Saidona	Peloponnese	Messinias	36.89	22.29	0	Recording	Pipistrellus pygmaeus	2010	Georgiakakis 2012	Published
4170	Agios Panteleimonas area	Vassiliki forest	Peloponnese	Messinias	36.89	22.34	0	Recording	Tadarida teniotis	2010	Georgiakakis 2012	Published
4170	Agios Panteleimonas area	Vassiliki forest	Peloponnese	Messinias	36.89	22.34	0	Recording	Pipistrellus pygmaeus	2010	Georgiakakis 2012	Published
4170	Agios Panteleimonas area	Vassiliki forest	Peloponnese	Messinias	36.89	22.34	0	Recording	Pipistrellus pipistrellus	2010	Georgiakakis 2012	Published
4170	Agios Panteleimonas area	Vassiliki forest	Peloponnese	Messinias	36.89	22.34	0	Recording	Nyctalus noctula	2010	Georgiakakis 2012	Published
4170	Agios Panteleimonas area	Vassiliki forest	Peloponnese	Messinias	36.89	22.34	0	Recording	Hypsugo savii	2010	Georgiakakis 2012	Published
4172	Kalamata bay	Kalamata city	Peloponnese	Messinias	37.02	22.12	0	Recording	Pipistrellus kuhlii	2010	Georgiakakis 2012	Published
4164	Nedonas gorge	Nedonas gorge	Peloponnese	Messinias	37.11	22.19	0	Recording	Tadarida teniotis	2010	Georgiakakis 2012	Published
4164	Nedonas gorge	Nedonas gorge	Peloponnese	Messinias	37.11	22.19	0	Recording	Pipistrellus pygmaeus	2010	Georgiakakis 2012	Published
4164	Nedonas gorge	Nedonas gorge	Peloponnese	Messinias	37.11	22.19	0	Recording	Pipistrellus pipistrellus	2010	Georgiakakis 2012	Published
4164	Nedonas gorge	Nedonas gorge	Peloponnese	Messinias	37.11	22.19	0	Recording	Pipistrellus kuhlii	2010	Georgiakakis 2012	Published
4164	Nedonas gorge	Nedonas gorge	Peloponnese	Messinias	37.11	22.19	0	Recording	Nyctalus noctula	2010	Georgiakakis 2012	Published
4164	Nedonas gorge	Nedonas gorge	Peloponnese	Messinias	37.11	22.19	0	Recording	Hypsugo savii	2010	Georgiakakis 2012	Published
4165	Nedonas gorge, Nedousa bridge	Nedonas gorge	Peloponnese	Messinias	37.11	22.2	0	Recording	Tadarida teniotis	2010	Georgiakakis 2012	Published
4165	Nedonas gorge, Nedousa bridge	Nedonas gorge	Peloponnese	Messinias	37.11	22.2	0	Recording	Rhinolophus blasii	2010	Georgiakakis 2012	Published
4165	Nedonas gorge, Nedousa bridge	Nedonas gorge	Peloponnese	Messinias	37.11	22.2	0	Recording	Pipistrellus pygmaeus	2010	Georgiakakis 2012	Published
4165	Nedonas gorge, Nedousa bridge	Nedonas gorge	Peloponnese	Messinias	37.11	22.2	0	Recording	Pipistrellus pipistrellus	2010	Georgiakakis 2012	Published
4165	Nedonas gorge, Nedousa bridge	Nedonas gorge	Peloponnese	Messinias	37.11	22.2	0	Recording	Pipistrellus kuhlii	2010	Georgiakakis 2012	Published
4165	Nedonas gorge, Nedousa bridge	Nedonas gorge	Peloponnese	Messinias	37.11	22.2	0	Recording	Nyctalus noctula	2010	Georgiakakis 2012	Published
4165	Nedonas gorge, Nedousa bridge	Nedonas gorge	Peloponnese	Messinias	37.11	22.2	0	Recording	Hypsugo savii	2010	Georgiakakis 2012	Published
4162	Magoula brook	Magoula vill.	Peloponnese	Lakonias	37.08	22.39	0	Recording	Pipistrellus pygmaeus	2010	Georgiakakis 2012	Published
4162	Magoula brook	Magoula vill.	Peloponnese	Lakonias	37.08	22.39	0	Recording	Pipistrellus kuhlii	2010	Georgiakakis 2012	Published
4160	Kastoras brook	Kastori vill.	Peloponnese	Lakonias	37.17	22.3	0	Trapping	Pipistrellus pygmaeus	2010	Georgiakakis 2012	Published
4160	Kastoras brook	Kastori vill.	Peloponnese	Lakonias	37.17	22.3	0	Recording	Pipistrellus pygmaeus	2010	Georgiakakis 2012	Published
4160	Kastoras brook	Kastori vill.	Peloponnese	Lakonias	37.17	22.3	0	Recording	Pipistrellus pipistrellus	2010	Georgiakakis 2012	Published
4160	Kastoras brook	Kastori vill.	Peloponnese	Lakonias	37.17	22.3	0	Recording	Pipistrellus kuhlii	2010	Georgiakakis 2012	Published
4161	Kastori vill.	Kastori vill.	Peloponnese	Lakonias	37.17	22.3	0	Recording	Tadarida teniotis	2010	Georgiakakis 2012	Published
4161	Kastori vill.	Kastori vill.	Peloponnese	Lakonias	37.17	22.3	0	Recording	Pipistrellus pygmaeus	2010	Georgiakakis 2012	Published
4161	Kastori vill.	Kastori vill.	Peloponnese	Lakonias	37.17	22.3	0	Recording	Pipistrellus kuhlii	2010	Georgiakakis 2012	Published
4161	Kastori vill.	Kastori vill.	Peloponnese	Lakonias	37.17	22.3	0	Recording	Nyctalus noctula	2010	Georgiakakis 2012	Published
4163	Magoula brook	Trypi vill.	Peloponnese	Lakonias	37.09	22.35	0	Recording	Tadarida teniotis	2010	Georgiakakis 2012	Published
4422	Smynos river	Arhontiko	Peloponnese	Lakonias	36.8	22.48	0	Recording	Rhinolophus hipposideros	2011	Georgiakakis 2012	Published
4422	Smynos river	Arhontiko	Peloponnese	Lakonias	36.8	22.48	0	Recording	Pipistrellus pipistrellus	2011	Georgiakakis 2012	Published
4422	Smynos river	Arhontiko	Peloponnese	Lakonias	36.8	22.48	0	Recording	Pipistrellus kuhlii	2011	Georgiakakis 2012	Published
4426	Gytheio bay	Gytheio	Peloponnese	Lakonias	36.76	22.56	0	Recording	Tadarida teniotis	2011	Georgiakakis 2012	Published
4423	Vatsinidi cave area	Stoupa	Peloponnese	Messinias	36.86	22.24	Cave	Recording	Rhinolophus hipposideros	2011	Georgiakakis 2012	Published
4423	Vatsinidi cave area	Stoupa	Peloponnese	Messinias	36.86	22.24	Cave	Recording	Rhinolophus ferrumequinum	2011	Georgiakakis 2012	Published
4423	Vatsinidi cave area	Stoupa	Peloponnese	Messinias	36.86	22.24	Cave	Recording	Rhinolophus euryale	2011	Georgiakakis 2012	Published
4423	Vatsinidi cave area	Stoupa	Peloponnese	Messinias	36.86	22.24	Cave	Recording	Miniopterus schreibersii	2011	Georgiakakis 2012	Published
4427	Agiou Nikolaou cave	Platsa	Peloponnese	Messinias	36.79	22.31	Cave	Trapping	Myotis nattereri	2011	Georgiakakis 2012	Published
4427	Agiou Nikolaou cave	Platsa	Peloponnese	Messinias	36.79	22.31	Cave	Observation	Myotis nattereri	2011	Georgiakakis 2012	Published
4804	Katafygi cave	Agios Dimitrios	Peloponnese	Messinias	36.8	22.29	Cave	Trapping	Rhinolophus hipposideros	2011	Georgiakakis 2012	Published
4421	Vatsinidi cave	Stoupa	Peloponnese	Messinias	36.86	22.24	Cave	Trapping	Rhinolophus euryale	2011	Georgiakakis 2012	Published
4421	Vatsinidi cave	Stoupa	Peloponnese	Messinias	36.86	22.24	Cave	Recording	Rhinolophus ferrumequinum	2011	Georgiakakis 2012	Published
4421	Vatsinidi cave	Stoupa	Peloponnese	Messinias	36.86	22.24	Cave	Recording	Rhinolophus euryale	2011	Georgiakakis 2012	Published
4421	Vatsinidi cave	Stoupa	Peloponnese	Messinias	36.86	22.24	Cave	Recording	Rhinolophus blasii	2011	Georgiakakis 2012	Published
4421	Vatsinidi cave	Stoupa	Peloponnese	Messinias	36.86	22.24	Cave	Recording	Miniopterus schreibersii	2011	Georgiakakis 2012	Published
4421	Vatsinidi cave	Stoupa	Peloponnese	Messinias	36.86	22.24	Cave	Collection	Rhinolophus euryale	2011	Georgiakakis 2012	Published
4419	Maganiaris river	Kryoneri	Peloponnese	Lakonias	36.96	22.38	0	Recording	Pipistrellus pygmaeus	2011	Georgiakakis 2012	Published
4428	Sparti	Sparti	Peloponnese	Lakonias	37.07	22.42	0	Recording	Tadarida teniotis	2011	Georgiakakis 2012	Published
4416	Ampelaki Monastery Area	Ampelaki Monastery	Peloponnese	Lakonias	37.26	22.22	0	Recording	Tadarida teniotis	2011	Georgiakakis 2012	Published
4418	Old house	Kypariss vill.	Peloponnese	Lakonias	37.26	22.24	Building	Observation	Rhinolophus hipposideros	2011	Georgiakakis 2012	Published
4424	Rekitsa monastery road	Dyrrahi	Peloponnese	Arkadias	37.19	22.22	0	Recording	Tadarida teniotis	2011	Georgiakakis 2012	Published
4424	Rekitsa monastery road	Dyrrahi	Peloponnese	Arkadias	37.19	22.22	0	Recording	Pipistrellus pygmaeus	2011	Georgiakakis 2012	Published
4424	Rekitsa monastery road	Dyrrahi	Peloponnese	Arkadias	37.19	22.22	0	Recording	Miniopterus schreibersii	2011	Georgiakakis 2012	Published
4425	Road to Kato Gianneoi	Dyrrahi	Peloponnese	Arkadias	37.21	22.19	0	Recording	Rhinolophus ferrumequinum	2011	Georgiakakis 2012	Published
4425	Road to Kato Gianneoi	Dyrrahi	Peloponnese	Arkadias	37.21	22.19	0	Recording	Pipistrellus pygmaeus	2011	Georgiakakis 2012	Published
4425	Road to Kato Gianneoi	Dyrrahi	Peloponnese	Arkadias	37.21	22.19	0	Recording	Miniopterus schreibersii	2011	Georgiakakis 2012	Published
4417	Evrotas river spring	Skortsinos	Peloponnese	Arkadias	37.28	22.24	0	Recording	Pipistrellus pygmaeus	2011	Georgiakakis 2012	Published
4417	Evrotas river spring	Skortsinos	Peloponnese	Arkadias	37.28	22.24	0	Recording	Pipistrellus pipistrellus	2011	Georgiakakis 2012	Published
4417	Evrotas river spring	Skortsinos	Peloponnese	Arkadias	37.28	22.24	0	Recording	Pipistrellus kuhlii	2011	Georgiakakis 2012	Published
4417	Evrotas river spring	Skortsinos	Peloponnese	Arkadias	37.28	22.24	0	Recording	Hypsugo savii	2011	Georgiakakis 2012	Published
4420	Mountain plateau	Neochori	Peloponnese	Arkadias	37.17	22.23	0	Recording	Tadarida teniotis	2011	Georgiakakis 2012	Published
4420	Mountain plateau	Neochori	Peloponnese	Arkadias	37.17	22.23	0	Recording	Nyctalus noctula	2011	Georgiakakis 2012	Published
4170	Agios Panteleimonas area	Vassiliki forest	Peloponnese	Messinias	36.89	22.34	0	Trapping	Nyctalus leisleri	2011	Georgiakakis 2012	Published
4170	Agios Panteleimonas area	Vassiliki forest	Peloponnese	Messinias	36.89	22.34	0	Trapping	Hypsugo savii	2011	Georgiakakis 2012	Published
4170	Agios Panteleimonas area	Vassiliki forest	Peloponnese	Messinias	36.89	22.34	0	Trapping	Eptesicus serotinus	2011	Georgiakakis 2012	Published
4171	Stoupa to Kardamyli	Stoupa	Peloponnese	Messinias	36.86	22.24	0	Recording	Pipistrellus kuhlii	2010	Georgiakakis 2012	Published
4171	Stoupa to Kardamyli	Stoupa	Peloponnese	Messinias	36.86	22.24	0	Recording	Hypsugo savii	2010	Georgiakakis 2012	Published
3884	Psimaki Cave	Fylaki	Crete	Chanion	35.29	24.32	Cave	Observation	Rhinolophus hipposideros	2019	Unpublished report, Georgiakakis and Kafkaletou-Diez, 2021	Unpublished
3884	Psimaki Cave	Fylaki	Crete	Chanion	35.29	24.32	Cave	Observation	Rhinolophus ferrumequinum	2019	Unpublished report, Georgiakakis and Kafkaletou-Diez, 2021	Unpublished
3884	Psimaki Cave	Fylaki	Crete	Chanion	35.29	24.32	Cave	Observation	Myotis capaccinii	2019	Unpublished report, Georgiakakis and Kafkaletou-Diez, 2021	Unpublished
3884	Psimaki Cave	Fylaki	Crete	Chanion	35.29	24.32	Cave	Observation	Myotis blythii	2019	Unpublished report, Georgiakakis and Kafkaletou-Diez, 2021	Unpublished
3884	Psimaki Cave	Fylaki	Crete	Chanion	35.29	24.32	Cave	Observation	Miniopterus schreibersii	2019	Unpublished report, Georgiakakis and Kafkaletou-Diez, 2021	Unpublished
6005	Za cave	Filoti, Naxos	South Aegean	Kykladon	37.03	25.49	Cave	Observation	Rhinolophus ferrumequinum	2019	Unpublished report, Georgiakakis and Kafkaletou-Diez, 2021	Unpublished
6005	Za cave	Filoti, Naxos	South Aegean	Kykladon	37.03	25.49	Cave	Observation	Rhinolophus blasii	2019	Unpublished report, Georgiakakis and Kafkaletou-Diez, 2021	Unpublished
6011	Tristomo cave	Sidirokastro	Central Macedonia	Serron	41.26	23.41	Cave	Observation	Rhinolophus ferrumequinum	2019	Unpublished	Unpublished
6011	Tristomo cave	Sidirokastro	Central Macedonia	Serron	41.26	23.41	Cave	Observation	Myotis emarginatus	2019	Unpublished	Unpublished
6005	Za cave	Filoti, Naxos	South Aegean	Kykladon	37.03	25.49	Cave	Observation	Myotis blythii	2019	Unpublished report, Georgiakakis and Kafkaletou-Diez, 2021	Unpublished
5982	Panagopoulas Gallery 2 (upper gallery)	Panagopoula	West Greece	Achaias	38.32	21.93	Concrete tunnel	Observation	Rhinolophus hipposideros	2019	Unpublished report, Georgiakakis and Kafkaletou-Diez, 2021	Unpublished
5982	Panagopoulas Gallery 2 (upper gallery)	Panagopoula	West Greece	Achaias	38.32	21.93	Concrete tunnel	Observation	Myotis nattereri	2019	Unpublished report, Georgiakakis and Kafkaletou-Diez, 2021	Unpublished
4904	Polyphimos Cave	Maronia	East Macedonia and Thrace	Rodopis	40.93	25.5	Cave	Observation	Rhinolophus mehelyi	2019	Unpublished report, Georgiakakis and Kafkaletou-Diez, 2021	Unpublished
4904	Polyphimos Cave	Maronia	East Macedonia and Thrace	Rodopis	40.93	25.5	Cave	Observation	Rhinolophus ferrumequinum	2019	Unpublished report, Georgiakakis and Kafkaletou-Diez, 2021	Unpublished
4904	Polyphimos Cave	Maronia	East Macedonia and Thrace	Rodopis	40.93	25.5	Cave	Observation	Rhinolophus euryale	2019	Unpublished report, Georgiakakis and Kafkaletou-Diez, 2021	Unpublished
4904	Polyphimos Cave	Maronia	East Macedonia and Thrace	Rodopis	40.93	25.5	Cave	Observation	Rhinolophus blasii	2019	Unpublished report, Georgiakakis and Kafkaletou-Diez, 2021	Unpublished
4904	Polyphimos Cave	Maronia	East Macedonia and Thrace	Rodopis	40.93	25.5	Cave	Observation	Myotis capaccinii	2019	Unpublished report, Georgiakakis and Kafkaletou-Diez, 2021	Unpublished
4904	Polyphimos Cave	Maronia	East Macedonia and Thrace	Rodopis	40.93	25.5	Cave	Observation	Miniopterus schreibersii	2019	Unpublished report, Georgiakakis and Kafkaletou-Diez, 2021	Unpublished
6005	Za cave	Filoti, Naxos	South Aegean	Kykladon	37.03	25.49	Cave	Trapping	Plecotus kolombatovici	2019	Unpublished report, Georgiakakis and Kafkaletou-Diez, 2021	Unpublished
6005	Za cave	Filoti, Naxos	South Aegean	Kykladon	37.03	25.49	Cave	Trapping	Myotis blythii	2019	Unpublished report, Georgiakakis and Kafkaletou-Diez, 2021	Unpublished
6005	Za cave	Filoti, Naxos	South Aegean	Kykladon	37.03	25.49	Cave	Recording	Rhinolophus hipposideros	2019	Unpublished report, Georgiakakis and Kafkaletou-Diez, 2021	Unpublished
6005	Za cave	Filoti, Naxos	South Aegean	Kykladon	37.03	25.49	Cave	Recording	Rhinolophus ferrumequinum	2019	Unpublished report, Georgiakakis and Kafkaletou-Diez, 2021	Unpublished
6005	Za cave	Filoti, Naxos	South Aegean	Kykladon	37.03	25.49	Cave	Recording	Rhinolophus blasii	2019	Unpublished report, Georgiakakis and Kafkaletou-Diez, 2021	Unpublished
6005	Za cave	Filoti, Naxos	South Aegean	Kykladon	37.03	25.49	Cave	Recording	Miniopterus schreibersii	2019	Unpublished report, Georgiakakis and Kafkaletou-Diez, 2021	Unpublished
5981	Aliartos Sinkhole	Kopaida	Central Greece	Voiotias	38.43	23.19	Cave	Trapping	Rhinolophus blasii	2019	Unpublished report, Georgiakakis and Kafkaletou-Diez, 2021	Unpublished
5981	Aliartos Sinkhole	Kopaida	Central Greece	Voiotias	38.43	23.19	Cave	Trapping	Myotis myotis	2019	Unpublished report, Georgiakakis and Kafkaletou-Diez, 2021	Unpublished
5981	Aliartos Sinkhole	Kopaida	Central Greece	Voiotias	38.43	23.19	Cave	Trapping	Myotis capaccinii	2019	Unpublished report, Georgiakakis and Kafkaletou-Diez, 2021	Unpublished
5981	Aliartos Sinkhole	Kopaida	Central Greece	Voiotias	38.43	23.19	Cave	Trapping	Myotis blythii	2019	Unpublished report, Georgiakakis and Kafkaletou-Diez, 2021	Unpublished
5981	Aliartos Sinkhole	Kopaida	Central Greece	Voiotias	38.43	23.19	Cave	Trapping	Miniopterus schreibersii	2019	Unpublished report, Georgiakakis and Kafkaletou-Diez, 2021	Unpublished
5981	Aliartos Sinkhole	Kopaida	Central Greece	Voiotias	38.43	23.19	Cave	Recording	Rhinolophus hipposideros	2019	Unpublished report, Georgiakakis and Kafkaletou-Diez, 2021	Unpublished
5981	Aliartos Sinkhole	Kopaida	Central Greece	Voiotias	38.43	23.19	Cave	Recording	Rhinolophus blasii	2019	Unpublished report, Georgiakakis and Kafkaletou-Diez, 2021	Unpublished
5981	Aliartos Sinkhole	Kopaida	Central Greece	Voiotias	38.43	23.19	Cave	Recording	Miniopterus schreibersii	2019	Unpublished report, Georgiakakis and Kafkaletou-Diez, 2021	Unpublished
5981	Aliartos Sinkhole	Kopaida	Central Greece	Voiotias	38.43	23.19	Cave	Observation	Myotis capaccinii	2019	Unpublished report, Georgiakakis and Kafkaletou-Diez, 2021	Unpublished
5981	Aliartos Sinkhole	Kopaida	Central Greece	Voiotias	38.43	23.19	Cave	Observation	Miniopterus schreibersii	2019	Unpublished report, Georgiakakis and Kafkaletou-Diez, 2021	Unpublished
5982	Panagopoulas Gallery 2 (upper gallery)	Panagopoula	West Greece	Achaias	38.32	21.93	Concrete tunnel	Observation	Rhinolophus ferrumequinum	2019	Unpublished report, Georgiakakis and Kafkaletou-Diez, 2021	Unpublished
5982	Panagopoulas Gallery 2 (upper gallery)	Panagopoula	West Greece	Achaias	38.32	21.93	Concrete tunnel	Observation	Miniopterus schreibersii	2019	Unpublished report, Georgiakakis and Kafkaletou-Diez, 2021	Unpublished
5983	Panagopoulas Gallery 1 (lower gallery)	Panagopoula	West Greece	Achaias	38.32	21.93	Concrete tunnel	Observation	Rhinolophus hipposideros	2019	Unpublished report, Georgiakakis and Kafkaletou-Diez, 2021	Unpublished
5983	Panagopoulas Gallery 1 (lower gallery)	Panagopoula	West Greece	Achaias	38.32	21.93	Concrete tunnel	Observation	Rhinolophus ferrumequinum	2019	Unpublished report, Georgiakakis and Kafkaletou-Diez, 2021	Unpublished
5983	Panagopoulas Gallery 1 (lower gallery)	Panagopoula	West Greece	Achaias	38.32	21.93	Concrete tunnel	Observation	Plecotus kolombatovici	2019	Unpublished report, Georgiakakis and Kafkaletou-Diez, 2021	Unpublished
5983	Panagopoulas Gallery 1 (lower gallery)	Panagopoula	West Greece	Achaias	38.32	21.93	Concrete tunnel	Observation	Miniopterus schreibersii	2019	Unpublished report, Georgiakakis and Kafkaletou-Diez, 2021	Unpublished
3884	Psimaki Cave	Fylaki	Crete	Chanion	35.29	24.32	Cave	Observation	Rhinolophus blasii	2019	Unpublished report, Georgiakakis and Kafkaletou-Diez, 2021	Unpublished
3746	Tzani Cave	Omalos plateau	Crete	Chanion	35.34	23.9	Cave	Observation	Rhinolophus hipposideros	2019	Unpublished report, Georgiakakis and Kafkaletou-Diez, 2021	Unpublished
3746	Tzani Cave	Omalos plateau	Crete	Chanion	35.34	23.9	Cave	Observation	Rhinolophus ferrumequinum	2019	Unpublished report, Georgiakakis and Kafkaletou-Diez, 2021	Unpublished
5981	Aliartos Sinkhole	Kopaida	Central Greece	Voiotias	38.43	23.19	Cave	Observation	Rhinolophus mehelyi	2019	Unpublished report, Georgiakakis and Kafkaletou-Diez, 2021	Unpublished
5981	Aliartos Sinkhole	Kopaida	Central Greece	Voiotias	38.43	23.19	Cave	Observation	Rhinolophus hipposideros	2019	Unpublished report, Georgiakakis and Kafkaletou-Diez, 2021	Unpublished
5981	Aliartos Sinkhole	Kopaida	Central Greece	Voiotias	38.43	23.19	Cave	Observation	Rhinolophus ferrumequinum	2019	Unpublished report, Georgiakakis and Kafkaletou-Diez, 2021	Unpublished
4835	Limnon cave	Kastria	West Greece	Achaias	37.96	22.13	Cave	Recording	Rhinolophus ferrumequinum	2019	Unpublished report, Georgiakakis and Kafkaletou-Diez, 2021	Unpublished
4835	Limnon cave	Kastria	West Greece	Achaias	37.96	22.13	Cave	Recording	Rhinolophus euryale	2019	Unpublished report, Georgiakakis and Kafkaletou-Diez, 2021	Unpublished
4835	Limnon cave	Kastria	West Greece	Achaias	37.96	22.13	Cave	Recording	Rhinolophus blasii	2019	Unpublished report, Georgiakakis and Kafkaletou-Diez, 2021	Unpublished
4835	Limnon cave	Kastria	West Greece	Achaias	37.96	22.13	Cave	Recording	Miniopterus schreibersii	2019	Unpublished report, Georgiakakis and Kafkaletou-Diez, 2021	Unpublished
4835	Limnon cave	Kastria	West Greece	Achaias	37.96	22.13	Cave	Observation	Rhinolophus hipposideros	2019	Unpublished report, Georgiakakis and Kafkaletou-Diez, 2021	Unpublished
4835	Limnon cave	Kastria	West Greece	Achaias	37.96	22.13	Cave	Observation	Rhinolophus ferrumequinum	2019	Unpublished report, Georgiakakis and Kafkaletou-Diez, 2021	Unpublished
4835	Limnon cave	Kastria	West Greece	Achaias	37.96	22.13	Cave	Observation	Myotis capaccinii	2019	Unpublished report, Georgiakakis and Kafkaletou-Diez, 2021	Unpublished
4835	Limnon cave	Kastria	West Greece	Achaias	37.96	22.13	Cave	Observation	Miniopterus schreibersii	2019	Unpublished report, Georgiakakis and Kafkaletou-Diez, 2021	Unpublished
4835	Limnon cave	Kastria	West Greece	Achaias	37.96	22.13	Cave	Collection	Miniopterus schreibersii	2019	Unpublished report, Georgiakakis and Kafkaletou-Diez, 2021	Unpublished
4835	Limnon cave	Kastria	West Greece	Achaias	37.96	22.13	Cave	Trapping	Rhinolophus ferrumequinum	2019	Unpublished report, Georgiakakis and Kafkaletou-Diez, 2021	Unpublished
4835	Limnon cave	Kastria	West Greece	Achaias	37.96	22.13	Cave	Trapping	Rhinolophus euryale	2019	Unpublished report, Georgiakakis and Kafkaletou-Diez, 2021	Unpublished
4835	Limnon cave	Kastria	West Greece	Achaias	37.96	22.13	Cave	Trapping	Rhinolophus blasii	2019	Unpublished report, Georgiakakis and Kafkaletou-Diez, 2021	Unpublished
4835	Limnon cave	Kastria	West Greece	Achaias	37.96	22.13	Cave	Trapping	Myotis myotis	2019	Unpublished report, Georgiakakis and Kafkaletou-Diez, 2021	Unpublished
4835	Limnon cave	Kastria	West Greece	Achaias	37.96	22.13	Cave	Trapping	Myotis capaccinii	2019	Unpublished report, Georgiakakis and Kafkaletou-Diez, 2021	Unpublished
4835	Limnon cave	Kastria	West Greece	Achaias	37.96	22.13	Cave	Trapping	Miniopterus schreibersii	2019	Unpublished report, Georgiakakis and Kafkaletou-Diez, 2021	Unpublished
3874	Agia Varvara mine	Dadia	East Macedonia and Thrace	Evrou	41.16	26.19	Mine	Observation	Rhinolophus ferrumequinum	2019	Unpublished report, Georgiakakis and Kafkaletou-Diez, 2021	Unpublished
3874	Agia Varvara mine	Dadia	East Macedonia and Thrace	Evrou	41.16	26.19	Mine	Observation	Myotis capaccinii	2019	Unpublished report, Georgiakakis and Kafkaletou-Diez, 2021	Unpublished
3874	Agia Varvara mine	Dadia	East Macedonia and Thrace	Evrou	41.16	26.19	Mine	Observation	Miniopterus schreibersii	2019	Unpublished report, Georgiakakis and Kafkaletou-Diez, 2021	Unpublished
3875	Katratzides mine	Dadia	East Macedonia and Thrace	Evrou	41.12	26.16	Mine	Observation	Rhinolophus ferrumequinum	2019	Unpublished report, Georgiakakis and Kafkaletou-Diez, 2021	Unpublished
4975	Tsoutouro mine	Dadia	East Macedonia and Thrace	Evrou	41.15	26.19	Mine	Observation	Rhinolophus ferrumequinum	2019	Unpublished report, Georgiakakis and Kafkaletou-Diez, 2021	Unpublished
5405	Spilaiovarathro cave	Loutraki	Central Macedonia	Pellas	40.97	21.91	Cave	Observation	Rhinolophus ferrumequinum	2019	Unpublished report, Georgiakakis and Kafkaletou-Diez, 2021	Unpublished
5405	Spilaiovarathro cave	Loutraki	Central Macedonia	Pellas	40.97	21.91	Cave	Observation	Rhinolophus euryale	2019	Unpublished report, Georgiakakis and Kafkaletou-Diez, 2021	Unpublished
5405	Spilaiovarathro cave	Loutraki	Central Macedonia	Pellas	40.97	21.91	Cave	Observation	Rhinolophus blasii	2019	Unpublished report, Georgiakakis and Kafkaletou-Diez, 2021	Unpublished
5405	Spilaiovarathro cave	Loutraki	Central Macedonia	Pellas	40.97	21.91	Cave	Observation	Miniopterus schreibersii	2019	Unpublished report, Georgiakakis and Kafkaletou-Diez, 2021	Unpublished
4392	Zesta nera Cave	Sidirokastro	Central Macedonia	Serron	41.25	23.4	Cave	Observation	Myotis myotis	2019	Unpublished report, Georgiakakis and Kafkaletou-Diez, 2021	Unpublished
4392	Zesta nera Cave	Sidirokastro	Central Macedonia	Serron	41.25	23.4	Cave	Observation	Miniopterus schreibersii	2019	Unpublished report, Georgiakakis and Kafkaletou-Diez, 2021	Unpublished
4835	Limnon cave	Kastria	West Greece	Achaias	37.96	22.13	Cave	Trapping	Rhinolophus hipposideros	2019	Unpublished report, Georgiakakis and Kafkaletou-Diez, 2021	Unpublished
4835	Limnon cave	Kastria	West Greece	Achaias	37.96	22.13	Cave	Trapping	Myotis emarginatus	2019	Unpublished report, Georgiakakis and Kafkaletou-Diez, 2021	Unpublished
4835	Limnon cave	Kastria	West Greece	Achaias	37.96	22.13	Cave	Trapping	Myotis blythii	2019	Unpublished report, Georgiakakis and Kafkaletou-Diez, 2021	Unpublished
5982	Panagopoulas Gallery 2 (upper gallery)	Panagopoula	West Greece	Achaias	38.32	21.93	Concrete tunnel	Observation	Eptesicus serotinus	2019	Unpublished report, Georgiakakis and Kafkaletou-Diez, 2021	Unpublished
5983	Panagopoulas Gallery 1 (lower gallery)	Panagopoula	West Greece	Achaias	38.32	21.93	Concrete tunnel	Observation	Myotis blythii	2019	Unpublished report, Georgiakakis and Kafkaletou-Diez, 2021	Unpublished
3874	Agia Varvara mine	Dadia	East Macedonia and Thrace	Evrou	41.16	26.19	Mine	Observation	Rhinolophus euryale	2019	Unpublished report, Georgiakakis and Kafkaletou-Diez, 2021	Unpublished
3875	Katratzides mine	Dadia	East Macedonia and Thrace	Evrou	41.12	26.16	Mine	Observation	Rhinolophus euryale	2019	Unpublished report, Georgiakakis and Kafkaletou-Diez, 2021	Unpublished
3875	Katratzides mine	Dadia	East Macedonia and Thrace	Evrou	41.12	26.16	Mine	Observation	Myotis capaccinii	2019	Unpublished report, Georgiakakis and Kafkaletou-Diez, 2021	Unpublished
3875	Katratzides mine	Dadia	East Macedonia and Thrace	Evrou	41.12	26.16	Mine	Observation	Miniopterus schreibersii	2019	Unpublished report, Georgiakakis and Kafkaletou-Diez, 2021	Unpublished
4975	Tsoutouro mine	Dadia	East Macedonia and Thrace	Evrou	41.15	26.19	Mine	Observation	Rhinolophus euryale	2019	Unpublished report, Georgiakakis and Kafkaletou-Diez, 2021	Unpublished
4975	Tsoutouro mine	Dadia	East Macedonia and Thrace	Evrou	41.15	26.19	Mine	Observation	Myotis capaccinii	2019	Unpublished report, Georgiakakis and Kafkaletou-Diez, 2021	Unpublished
4392	Zesta nera Cave	Sidirokastro	Central Macedonia	Serron	41.25	23.4	Cave	Recording	Miniopterus schreibersii	2019	Unpublished report, Georgiakakis and Kafkaletou-Diez, 2021	Unpublished
4392	Zesta nera Cave	Sidirokastro	Central Macedonia	Serron	41.25	23.4	Cave	Observation	Rhinolophus euryale	2019	Unpublished report, Georgiakakis and Kafkaletou-Diez, 2021	Unpublished
4392	Zesta nera Cave	Sidirokastro	Central Macedonia	Serron	41.25	23.4	Cave	Observation	Rhinolophus blasii	2019	Unpublished report, Georgiakakis and Kafkaletou-Diez, 2021	Unpublished
4975	Tsoutouro mine	Dadia	East Macedonia and Thrace	Evrou	41.15	26.19	Mine	Observation	Miniopterus schreibersii	2019	Unpublished report, Georgiakakis and Kafkaletou-Diez, 2021	Unpublished
4904	Polyphimos Cave	Maronia	East Macedonia and Thrace	Rodopis	40.93	25.5	Cave	Observation	Myotis emarginatus	2019	Unpublished report, Georgiakakis and Kafkaletou-Diez, 2021	Unpublished
6022	Aliartos Sinkhole area	Kopaida	Central Greece	Voiotias	38.43	23.19	0	Recording	Tadarida teniotis	2018	Unpublished report, Georgiakakis and Kafkaletou-Diez, 2021	Unpublished
6022	Aliartos Sinkhole area	Kopaida	Central Greece	Voiotias	38.43	23.19	0	Recording	Pipistrellus pipistrellus	2018	Unpublished report, Georgiakakis and Kafkaletou-Diez, 2021	Unpublished
5981	Aliartos Sinkhole	Kopaida	Central Greece	Voiotias	38.43	23.19	Cave	Observation	Rhinolophus ferrumequinum	2018	Unpublished report, Georgiakakis and Kafkaletou-Diez, 2021	Unpublished
5981	Aliartos Sinkhole	Kopaida	Central Greece	Voiotias	38.43	23.19	Cave	Observation	Rhinolophus blasii	2018	Unpublished report, Georgiakakis and Kafkaletou-Diez, 2021	Unpublished
5981	Aliartos Sinkhole	Kopaida	Central Greece	Voiotias	38.43	23.19	Cave	Observation	Miniopterus schreibersii	2018	Unpublished report, Georgiakakis and Kafkaletou-Diez, 2021	Unpublished
3746	Tzani Cave	Omalos plateau	Crete	Chanion	35.34	23.9	Cave	Recording	Rhinolophus hipposideros	2019	Unpublished report, Georgiakakis and Kafkaletou-Diez, 2021	Unpublished
3746	Tzani Cave	Omalos plateau	Crete	Chanion	35.34	23.9	Cave	Recording	Rhinolophus ferrumequinum	2019	Unpublished report, Georgiakakis and Kafkaletou-Diez, 2021	Unpublished
3746	Tzani Cave	Omalos plateau	Crete	Chanion	35.34	23.9	Cave	Recording	Rhinolophus blasii	2019	Unpublished report, Georgiakakis and Kafkaletou-Diez, 2021	Unpublished
3746	Tzani Cave	Omalos plateau	Crete	Chanion	35.34	23.9	Cave	Recording	Pipistrellus hanaki	2019	Unpublished report, Georgiakakis and Kafkaletou-Diez, 2021	Unpublished
3746	Tzani Cave	Omalos plateau	Crete	Chanion	35.34	23.9	Cave	Recording	Miniopterus schreibersii	2019	Unpublished report, Georgiakakis and Kafkaletou-Diez, 2021	Unpublished
3746	Tzani Cave	Omalos plateau	Crete	Chanion	35.34	23.9	Cave	Observation	Myotis blythii	2019	Unpublished report, Georgiakakis and Kafkaletou-Diez, 2021	Unpublished
3746	Tzani Cave	Omalos plateau	Crete	Chanion	35.34	23.9	Cave	Observation	Miniopterus schreibersii	2019	Unpublished report, Georgiakakis and Kafkaletou-Diez, 2021	Unpublished
4392	Zesta nera Cave	Sidirokastro	Central Macedonia	Serron	41.25	23.4	Cave	Recording	Rhinolophus hipposideros	2019	Unpublished report, Georgiakakis and Kafkaletou-Diez, 2021	Unpublished
4392	Zesta nera Cave	Sidirokastro	Central Macedonia	Serron	41.25	23.4	Cave	Recording	Rhinolophus ferrumequinum	2019	Unpublished report, Georgiakakis and Kafkaletou-Diez, 2021	Unpublished
4392	Zesta nera Cave	Sidirokastro	Central Macedonia	Serron	41.25	23.4	Cave	Recording	Rhinolophus euryale	2019	Unpublished report, Georgiakakis and Kafkaletou-Diez, 2021	Unpublished
4392	Zesta nera Cave	Sidirokastro	Central Macedonia	Serron	41.25	23.4	Cave	Recording	Rhinolophus blasii	2019	Unpublished report, Georgiakakis and Kafkaletou-Diez, 2021	Unpublished
4392	Zesta nera Cave	Sidirokastro	Central Macedonia	Serron	41.25	23.4	Cave	Observation	Rhinolophus ferrumequinum	2019	Unpublished report, Georgiakakis and Kafkaletou-Diez, 2021	Unpublished
5405	Spilaiovarathro cave	Loutraki	Central Macedonia	Pellas	40.97	21.91	Cave	Recording	Rhinolophus ferrumequinum	2019	Unpublished report, Georgiakakis and Kafkaletou-Diez, 2021	Unpublished
5405	Spilaiovarathro cave	Loutraki	Central Macedonia	Pellas	40.97	21.91	Cave	Recording	Rhinolophus euryale	2019	Unpublished report, Georgiakakis and Kafkaletou-Diez, 2021	Unpublished
5405	Spilaiovarathro cave	Loutraki	Central Macedonia	Pellas	40.97	21.91	Cave	Recording	Rhinolophus blasii	2019	Unpublished report, Georgiakakis and Kafkaletou-Diez, 2021	Unpublished
5405	Spilaiovarathro cave	Loutraki	Central Macedonia	Pellas	40.97	21.91	Cave	Recording	Miniopterus schreibersii	2019	Unpublished report, Georgiakakis and Kafkaletou-Diez, 2021	Unpublished
5978	Loutra Cave	Kaiafas Lake	West Greece	Ilias	37.51	21.6	Cave	Trapping	Myotis myotis	2018	Unpublished report, Georgiakakis and Papadatou 2018	Unpublished
5978	Loutra Cave	Kaiafas Lake	West Greece	Ilias	37.51	21.6	Cave	Trapping	Myotis capaccinii	2018	Unpublished report, Georgiakakis and Papadatou 2018	Unpublished
5978	Loutra Cave	Kaiafas Lake	West Greece	Ilias	37.51	21.6	Cave	Trapping	Myotis blythii	2018	Unpublished report, Georgiakakis and Papadatou 2018	Unpublished
5978	Loutra Cave	Kaiafas Lake	West Greece	Ilias	37.51	21.6	Cave	Trapping	Miniopterus schreibersii	2018	Unpublished report, Georgiakakis and Papadatou 2018	Unpublished
5978	Loutra Cave	Kaiafas Lake	West Greece	Ilias	37.51	21.6	Cave	Recording	Rhinolophus mehelyi	2018	Unpublished report, Georgiakakis and Papadatou 2018	Unpublished
5978	Loutra Cave	Kaiafas Lake	West Greece	Ilias	37.51	21.6	Cave	Recording	Rhinolophus ferrumequinum	2018	Unpublished report, Georgiakakis and Papadatou 2018	Unpublished
5978	Loutra Cave	Kaiafas Lake	West Greece	Ilias	37.51	21.6	Cave	Recording	Miniopterus schreibersii	2018	Unpublished report, Georgiakakis and Papadatou 2018	Unpublished
5978	Loutra Cave	Kaiafas Lake	West Greece	Ilias	37.51	21.6	Cave	Trapping	Rhinolophus mehelyi	2018	Unpublished report, Georgiakakis and Papadatou 2018	Unpublished
5978	Loutra Cave	Kaiafas Lake	West Greece	Ilias	37.51	21.6	Cave	Trapping	Rhinolophus ferrumequinum	2018	Unpublished report, Georgiakakis and Papadatou 2018	Unpublished
5978	Loutra Cave	Kaiafas Lake	West Greece	Ilias	37.51	21.6	Cave	Recording	Myotis capaccinii	2018	Unpublished report, Georgiakakis and Papadatou 2018	Unpublished
5978	Loutra Cave	Kaiafas Lake	West Greece	Ilias	37.51	21.6	Cave	Observation	Rhinolophus ferrumequinum	2018	Unpublished report, Georgiakakis and Papadatou 2018	Unpublished
4493	Kochylas, west foothill	Nyfi, Skyros	Central Greece	Evvoias	38.8	24.58	0	Recording	Tadarida teniotis	2010	Georgiakakis, Intzes et al., 2012	Published
4493	Kochylas, west foothill	Nyfi, Skyros	Central Greece	Evvoias	38.8	24.58	0	Recording	Pipistrellus kuhlii	2010	Georgiakakis, Intzes et al., 2012	Published
4493	Kochylas, west foothill	Nyfi, Skyros	Central Greece	Evvoias	38.8	24.58	0	Recording	Hypsugo savii	2010	Georgiakakis, Intzes et al., 2012	Published
4498	Agios Artemios chappel to Achilli	Achilli, Skyros	Central Greece	Evvoias	38.86	24.58	0	Recording	Tadarida teniotis	2010	Georgiakakis, Intzes et al., 2012	Published
4498	Agios Artemios chappel to Achilli	Achilli, Skyros	Central Greece	Evvoias	38.86	24.58	0	Recording	Pipistrellus pipistrellus	2010	Georgiakakis, Intzes et al., 2012	Published
4498	Agios Artemios chappel to Achilli	Achilli, Skyros	Central Greece	Evvoias	38.86	24.58	0	Recording	Hypsugo savii	2010	Georgiakakis, Intzes et al., 2012	Published
4495	Atsitsa Mine	Atsitsa, Skyros	Central Greece	Evvoias	38.91	24.47	Mine	Observation	Rhinolophus hipposideros	2010	Georgiakakis, Intzes et al., 2012	Published
4495	Atsitsa Mine	Atsitsa, Skyros	Central Greece	Evvoias	38.91	24.47	Mine	Observation	Rhinolophus blasii	2010	Georgiakakis, Intzes et al., 2012	Published
4504	Tourkokanalo ravine	Kochylas, Skyros	Central Greece	Evvoias	38.79	24.62	0	Recording	Pipistrellus pipistrellus	2010	Georgiakakis, Intzes et al., 2012	Published
4508	Platania settlement	Skyros	Central Greece	Evvoias	38.84	24.57	0	Recording	Pipistrellus pipistrellus	2010	Georgiakakis, Intzes et al., 2012	Published
4508	Platania settlement	Skyros	Central Greece	Evvoias	38.84	24.57	0	Recording	Pipistrellus kuhlii	2010	Georgiakakis, Intzes et al., 2012	Published
4508	Platania settlement	Skyros	Central Greece	Evvoias	38.84	24.57	0	Recording	Hypsugo savii	2010	Georgiakakis, Intzes et al., 2012	Published
4510	Anavalsa spring	Skyros	Central Greece	Evvoias	38.9	24.55	0	Recording	Pipistrellus pipistrellus	2010	Georgiakakis, Intzes et al., 2012	Published
4510	Anavalsa spring	Skyros	Central Greece	Evvoias	38.9	24.55	0	Recording	Pipistrellus kuhlii	2010	Georgiakakis, Intzes et al., 2012	Published
4510	Anavalsa spring	Skyros	Central Greece	Evvoias	38.9	24.55	0	Recording	Hypsugo savii	2010	Georgiakakis, Intzes et al., 2012	Published
4524	Ftouli Peza area	Pefkos, Skyros	Central Greece	Evvoias	38.87	24.5	0	Recording	Pipistrellus pipistrellus	2011	Georgiakakis, Intzes et al., 2012	Published
4526	Palamari area	Palamari, Skyros	Central Greece	Evvoias	38.95	24.5	0	Recording	Pipistrellus kuhlii	2011	Georgiakakis, Intzes et al., 2012	Published
4527	Kareflou area	Kareflou	Central Greece	Evvoias	38.93	24.53	0	Recording	Rhinolophus blasii	2011	Georgiakakis, Intzes et al., 2012	Published
4527	Kareflou area	Kareflou	Central Greece	Evvoias	38.93	24.53	0	Recording	Pipistrellus pipistrellus	2011	Georgiakakis, Intzes et al., 2012	Published
4531	Kifisos stream	Anavalsa, Skyros	Central Greece	Evvoias	38.9	24.55	0	Recording	Pipistrellus pipistrellus	2011	Georgiakakis, Intzes et al., 2012	Published
4531	Kifisos stream	Anavalsa, Skyros	Central Greece	Evvoias	38.9	24.55	0	Recording	Pipistrellus kuhlii	2011	Georgiakakis, Intzes et al., 2012	Published
4531	Kifisos stream	Anavalsa, Skyros	Central Greece	Evvoias	38.9	24.55	0	Recording	Hypsugo savii	2011	Georgiakakis, Intzes et al., 2012	Published
4535	Mine at Koumari	Koumari, Chortsa, Skyros	Central Greece	Evvoias	38.9	24.45	Mine	Observation	Rhinolophus ferrumequinum	2011	Georgiakakis, Intzes et al., 2012	Published
4536	Mine at Paraspisi	Paraspisi, Skyros	Central Greece	Evvoias	38.9	24.49	Mine	Observation	Rhinolophus hipposideros	2011	Georgiakakis, Intzes et al., 2012	Published
4538	Big mine at Priona	Prionia, Skyros	Central Greece	Evvoias	38.9	24.51	Mine	Recording	Rhinolophus ferrumequinum	2011	Georgiakakis, Intzes et al., 2012	Published
4538	Big mine at Priona	Prionia, Skyros	Central Greece	Evvoias	38.9	24.51	Mine	Recording	Rhinolophus blasii	2011	Georgiakakis, Intzes et al., 2012	Published
4518	Kalikri	Kalikri, Skyros	Central Greece	Evvoias	38.84	24.55	0	Recording	Tadarida teniotis	2011	Georgiakakis, Intzes et al., 2012	Published
4518	Kalikri	Kalikri, Skyros	Central Greece	Evvoias	38.84	24.55	0	Recording	Pipistrellus kuhlii	2011	Georgiakakis, Intzes et al., 2012	Published
4518	Kalikri	Kalikri, Skyros	Central Greece	Evvoias	38.84	24.55	0	Recording	Hypsugo savii	2011	Georgiakakis, Intzes et al., 2012	Published
4520	Ampelonas area	Atsitsa, Skyros	Central Greece	Evvoias	38.9	24.47	0	Recording	Pipistrellus pipistrellus	2011	Georgiakakis, Intzes et al., 2012	Published
4520	Ampelonas area	Atsitsa, Skyros	Central Greece	Evvoias	38.9	24.47	0	Recording	Pipistrellus kuhlii	2011	Georgiakakis, Intzes et al., 2012	Published
4520	Ampelonas area	Atsitsa, Skyros	Central Greece	Evvoias	38.9	24.47	0	Recording	Hypsugo savii	2011	Georgiakakis, Intzes et al., 2012	Published
4521	Ferekampos area	Skyros	Central Greece	Evvoias	38.89	24.54	0	Recording	Tadarida teniotis	2011	Georgiakakis, Intzes et al., 2012	Published
4521	Ferekampos area	Skyros	Central Greece	Evvoias	38.89	24.54	0	Recording	Pipistrellus pipistrellus	2011	Georgiakakis, Intzes et al., 2012	Published
4521	Ferekampos area	Skyros	Central Greece	Evvoias	38.89	24.54	0	Recording	Hypsugo savii	2011	Georgiakakis, Intzes et al., 2012	Published
4495	Atsitsa Mine	Atsitsa, Skyros	Central Greece	Evvoias	38.91	24.47	Mine	Trapping	Rhinolophus ferrumequinum	2011	Georgiakakis, Intzes et al., 2012	Published
4495	Atsitsa Mine	Atsitsa, Skyros	Central Greece	Evvoias	38.91	24.47	Mine	Observation	Rhinolophus blasii	2011	Georgiakakis, Intzes et al., 2012	Published
4495	Atsitsa Mine	Atsitsa, Skyros	Central Greece	Evvoias	38.91	24.47	Mine	Observation	Myotis emarginatus	2011	Georgiakakis, Intzes et al., 2012	Published
4495	Atsitsa Mine	Atsitsa, Skyros	Central Greece	Evvoias	38.91	24.47	Mine	Collection	Rhinolophus ferrumequinum	2011	Georgiakakis, Intzes et al., 2012	Published
4523	Antoniou area	Agalini, Skyros	Central Greece	Evvoias	38.87	24.54	0	Recording	Pipistrellus pipistrellus	2011	Georgiakakis, Intzes et al., 2012	Published
4523	Antoniou area	Agalini, Skyros	Central Greece	Evvoias	38.87	24.54	0	Recording	Pipistrellus kuhlii	2011	Georgiakakis, Intzes et al., 2012	Published
4523	Antoniou area	Agalini, Skyros	Central Greece	Evvoias	38.87	24.54	0	Recording	Hypsugo savii	2011	Georgiakakis, Intzes et al., 2012	Published
4392	Zesta nera Cave	Sidirokastro	Central Macedonia	Serron	41.25	23.4	Cave	Recording	Miniopterus schreibersii	2020	Unpublished report, Georgiakakis and Kafkaletou-Diez, 2021	Unpublished
4392	Zesta nera Cave	Sidirokastro	Central Macedonia	Serron	41.25	23.4	Cave	Observation	Miniopterus schreibersii	2020	Unpublished report, Georgiakakis and Kafkaletou-Diez, 2021	Unpublished
5405	Spilaiovarathro cave	Loutraki	Central Macedonia	Pellas	40.97	21.91	Cave	Recording	Rhinolophus ferrumequinum	2020	Unpublished report, Georgiakakis and Kafkaletou-Diez, 2021	Unpublished
5405	Spilaiovarathro cave	Loutraki	Central Macedonia	Pellas	40.97	21.91	Cave	Recording	Rhinolophus euryale	2020	Unpublished report, Georgiakakis and Kafkaletou-Diez, 2021	Unpublished
5405	Spilaiovarathro cave	Loutraki	Central Macedonia	Pellas	40.97	21.91	Cave	Recording	Rhinolophus blasii	2020	Unpublished report, Georgiakakis and Kafkaletou-Diez, 2021	Unpublished
5405	Spilaiovarathro cave	Loutraki	Central Macedonia	Pellas	40.97	21.91	Cave	Recording	Miniopterus schreibersii	2020	Unpublished report, Georgiakakis and Kafkaletou-Diez, 2021	Unpublished
5405	Spilaiovarathro cave	Loutraki	Central Macedonia	Pellas	40.97	21.91	Cave	Observation	Rhinolophus hipposideros	2020	Unpublished report, Georgiakakis and Kafkaletou-Diez, 2021	Unpublished
5405	Spilaiovarathro cave	Loutraki	Central Macedonia	Pellas	40.97	21.91	Cave	Observation	Rhinolophus ferrumequinum	2020	Unpublished report, Georgiakakis and Kafkaletou-Diez, 2021	Unpublished
5405	Spilaiovarathro cave	Loutraki	Central Macedonia	Pellas	40.97	21.91	Cave	Observation	Rhinolophus blasii	2020	Unpublished report, Georgiakakis and Kafkaletou-Diez, 2021	Unpublished
5405	Spilaiovarathro cave	Loutraki	Central Macedonia	Pellas	40.97	21.91	Cave	Observation	Miniopterus schreibersii	2020	Unpublished report, Georgiakakis and Kafkaletou-Diez, 2021	Unpublished
3746	Tzani Cave	Omalos plateau	Crete	Chanion	35.34	23.9	Cave	Recording	Rhinolophus ferrumequinum	2020	Unpublished report, Georgiakakis and Kafkaletou-Diez, 2021	Unpublished
3746	Tzani Cave	Omalos plateau	Crete	Chanion	35.34	23.9	Cave	Recording	Miniopterus schreibersii	2020	Unpublished report, Georgiakakis and Kafkaletou-Diez, 2021	Unpublished
5727	Soros Wind farm	Leptokarya	East Macedonia and Thrace	Evrou	41.08	25.94	0	Collection	Pipistrellus nathusii	2009	Georgiakakis, Kret et al., 2012	Published
5727	Soros Wind farm	Leptokarya	East Macedonia and Thrace	Evrou	41.08	25.94	0	Collection	Nyctalus noctula	2009	Georgiakakis, Kret et al., 2012	Published
5727	Soros Wind farm	Leptokarya	East Macedonia and Thrace	Evrou	41.08	25.94	0	Collection	Nyctalus leisleri	2009	Georgiakakis, Kret et al., 2012	Published
5727	Soros Wind farm	Leptokarya	East Macedonia and Thrace	Evrou	41.08	25.94	0	Collection	Hypsugo savii	2009	Georgiakakis, Kret et al., 2012	Published
5728	Mytoula Wind farm	Leptokarya	East Macedonia and Thrace	Evrou	41.09	25.94	0	Collection	Vespertilio murinus	2009	Georgiakakis, Kret et al., 2012	Published
5728	Mytoula Wind farm	Leptokarya	East Macedonia and Thrace	Evrou	41.09	25.94	0	Collection	Pipistrellus pygmaeus	2009	Georgiakakis, Kret et al., 2012	Published
5728	Mytoula Wind farm	Leptokarya	East Macedonia and Thrace	Evrou	41.09	25.94	0	Collection	Pipistrellus nathusii	2009	Georgiakakis, Kret et al., 2012	Published
5728	Mytoula Wind farm	Leptokarya	East Macedonia and Thrace	Evrou	41.09	25.94	0	Collection	Nyctalus leisleri	2009	Georgiakakis, Kret et al., 2012	Published
5728	Mytoula Wind farm	Leptokarya	East Macedonia and Thrace	Evrou	41.09	25.94	0	Collection	Hypsugo savii	2009	Georgiakakis, Kret et al., 2012	Published
5728	Mytoula Wind farm	Leptokarya	East Macedonia and Thrace	Evrou	41.09	25.94	0	Collection	Eptesicus serotinus	2009	Georgiakakis, Kret et al., 2012	Published
5729	Sapka Wind farm	Petrolofos	East Macedonia and Thrace	Evrou	41.16	25.93	0	Collection	Pipistrellus pygmaeus	2009	Georgiakakis, Kret et al., 2012	Published
5729	Sapka Wind farm	Petrolofos	East Macedonia and Thrace	Evrou	41.16	25.93	0	Collection	Pipistrellus pipistrellus	2009	Georgiakakis, Kret et al., 2012	Published
5729	Sapka Wind farm	Petrolofos	East Macedonia and Thrace	Evrou	41.16	25.93	0	Collection	Pipistrellus nathusii	2009	Georgiakakis, Kret et al., 2012	Published
5729	Sapka Wind farm	Petrolofos	East Macedonia and Thrace	Evrou	41.16	25.93	0	Collection	Nyctalus leisleri	2009	Georgiakakis, Kret et al., 2012	Published
5729	Sapka Wind farm	Petrolofos	East Macedonia and Thrace	Evrou	41.16	25.93	0	Collection	Hypsugo savii	2009	Georgiakakis, Kret et al., 2012	Published
5730	Monastiri Wind farm	Monastiri	East Macedonia and Thrace	Rodopis	41.2	25.78	0	Collection	Vespertilio murinus	2009	Georgiakakis, Kret et al., 2012	Published
5730	Monastiri Wind farm	Monastiri	East Macedonia and Thrace	Rodopis	41.2	25.78	0	Collection	Pipistrellus pygmaeus	2009	Georgiakakis, Kret et al., 2012	Published
5730	Monastiri Wind farm	Monastiri	East Macedonia and Thrace	Rodopis	41.2	25.78	0	Collection	Pipistrellus nathusii	2009	Georgiakakis, Kret et al., 2012	Published
5730	Monastiri Wind farm	Monastiri	East Macedonia and Thrace	Rodopis	41.2	25.78	0	Collection	Nyctalus leisleri	2009	Georgiakakis, Kret et al., 2012	Published
5730	Monastiri Wind farm	Monastiri	East Macedonia and Thrace	Rodopis	41.2	25.78	0	Collection	Hypsugo savii	2009	Georgiakakis, Kret et al., 2012	Published
5730	Monastiri Wind farm	Monastiri	East Macedonia and Thrace	Rodopis	41.2	25.78	0	Collection	Eptesicus serotinus	2009	Georgiakakis, Kret et al., 2012	Published
5731	Geraki Wind farm	Kampos	East Macedonia and Thrace	Rodopis	41.16	25.86	0	Collection	Pipistrellus pipistrellus	2009	Georgiakakis, Kret et al., 2012	Published
5731	Geraki Wind farm	Kampos	East Macedonia and Thrace	Rodopis	41.16	25.86	0	Collection	Pipistrellus nathusii	2009	Georgiakakis, Kret et al., 2012	Published
5731	Geraki Wind farm	Kampos	East Macedonia and Thrace	Rodopis	41.16	25.86	0	Collection	Nyctalus noctula	2009	Georgiakakis, Kret et al., 2012	Published
5731	Geraki Wind farm	Kampos	East Macedonia and Thrace	Rodopis	41.16	25.86	0	Collection	Nyctalus leisleri	2009	Georgiakakis, Kret et al., 2012	Published
5731	Geraki Wind farm	Kampos	East Macedonia and Thrace	Rodopis	41.16	25.86	0	Collection	Hypsugo savii	2009	Georgiakakis, Kret et al., 2012	Published
5732	Kerveros Wind farm	Kampos	East Macedonia and Thrace	Rodopis	41.14	25.85	0	Collection	Pipistrellus pygmaeus	2009	Georgiakakis, Kret et al., 2012	Published
5732	Kerveros Wind farm	Kampos	East Macedonia and Thrace	Rodopis	41.14	25.85	0	Collection	Pipistrellus pipistrellus	2009	Georgiakakis, Kret et al., 2012	Published
5732	Kerveros Wind farm	Kampos	East Macedonia and Thrace	Rodopis	41.14	25.85	0	Collection	Pipistrellus nathusii	2009	Georgiakakis, Kret et al., 2012	Published
5732	Kerveros Wind farm	Kampos	East Macedonia and Thrace	Rodopis	41.14	25.85	0	Collection	Nyctalus noctula	2009	Georgiakakis, Kret et al., 2012	Published
5732	Kerveros Wind farm	Kampos	East Macedonia and Thrace	Rodopis	41.14	25.85	0	Collection	Nyctalus leisleri	2009	Georgiakakis, Kret et al., 2012	Published
5732	Kerveros Wind farm	Kampos	East Macedonia and Thrace	Rodopis	41.14	25.85	0	Collection	Hypsugo savii	2009	Georgiakakis, Kret et al., 2012	Published
5733	Didymos Lofos Wind farm	Kampos	East Macedonia and Thrace	Rodopis	41.15	25.9	0	Collection	Pipistrellus pygmaeus	2009	Georgiakakis, Kret et al., 2012	Published
5733	Didymos Lofos Wind farm	Kampos	East Macedonia and Thrace	Rodopis	41.15	25.9	0	Collection	Pipistrellus pipistrellus	2009	Georgiakakis, Kret et al., 2012	Published
5733	Didymos Lofos Wind farm	Kampos	East Macedonia and Thrace	Rodopis	41.15	25.9	0	Collection	Pipistrellus nathusii	2009	Georgiakakis, Kret et al., 2012	Published
5733	Didymos Lofos Wind farm	Kampos	East Macedonia and Thrace	Rodopis	41.15	25.9	0	Collection	Nyctalus noctula	2009	Georgiakakis, Kret et al., 2012	Published
5733	Didymos Lofos Wind farm	Kampos	East Macedonia and Thrace	Rodopis	41.15	25.9	0	Collection	Nyctalus leisleri	2009	Georgiakakis, Kret et al., 2012	Published
5733	Didymos Lofos Wind farm	Kampos	East Macedonia and Thrace	Rodopis	41.15	25.9	0	Collection	Nyctalus lasiopterus	2009	Georgiakakis, Kret et al., 2012	Published
5733	Didymos Lofos Wind farm	Kampos	East Macedonia and Thrace	Rodopis	41.15	25.9	0	Collection	Hypsugo savii	2009	Georgiakakis, Kret et al., 2012	Published
5734	Peltastis Wind farm	Kampos	East Macedonia and Thrace	Rodopis	41.15	25.83	0	Collection	Pipistrellus pipistrellus	2009	Georgiakakis, Kret et al., 2012	Published
5734	Peltastis Wind farm	Kampos	East Macedonia and Thrace	Rodopis	41.15	25.83	0	Collection	Pipistrellus nathusii	2009	Georgiakakis, Kret et al., 2012	Published
5734	Peltastis Wind farm	Kampos	East Macedonia and Thrace	Rodopis	41.15	25.83	0	Collection	Nyctalus noctula	2009	Georgiakakis, Kret et al., 2012	Published
5734	Peltastis Wind farm	Kampos	East Macedonia and Thrace	Rodopis	41.15	25.83	0	Collection	Nyctalus leisleri	2009	Georgiakakis, Kret et al., 2012	Published
5734	Peltastis Wind farm	Kampos	East Macedonia and Thrace	Rodopis	41.15	25.83	0	Collection	Hypsugo savii	2009	Georgiakakis, Kret et al., 2012	Published
5735	Mati Wind farm	Kampos	East Macedonia and Thrace	Rodopis	41.13	25.88	0	Collection	Pipistrellus nathusii	2009	Georgiakakis, Kret et al., 2012	Published
5735	Mati Wind farm	Kampos	East Macedonia and Thrace	Rodopis	41.13	25.88	0	Collection	Nyctalus leisleri	2009	Georgiakakis, Kret et al., 2012	Published
5735	Mati Wind farm	Kampos	East Macedonia and Thrace	Rodopis	41.13	25.88	0	Collection	Hypsugo savii	2009	Georgiakakis, Kret et al., 2012	Published
8570	Saint Savva's Tower	Hilander monastery	Central Macedonia	Chalkidikis	40.33	24.12	Building	Observation	Plecotus kolombatovici	2015	Grubac 2017	Published
8570	Saint Savva's Tower	Hilander monastery	Central Macedonia	Chalkidikis	40.33	24.12	Building	Observation	Plecotus kolombatovici	2016	Grubac 2017	Published
4891	Peloponissos (no exact loc.)	Peloponissos	Peloponnese	Arkadias	37.35	22.3	0	Trapping	Rhinolophus blasii	1901	Hanak et al. 2001	Published
4677	Agios Dionissios (old?) Monastery	Olympos Mts., near Litohoro	Central Macedonia	Pierias	40.09	22.42	Building	Observation	Hypsugo savii	1930	Hanak et al. 2001	Published
4677	Agios Dionissios (old?) Monastery	Olympos Mts., near Litohoro	Central Macedonia	Pierias	40.09	22.42	Building	Observation	Hypsugo savii	1931	Hanak et al. 2001	Published
4676	Agios Dimitrios Monastry area	Agios Dimitrios Monastry	Thessaly	Larissas	39.85	22.74	0	Observation	Rhinolophus hipposideros	1936	Hanak et al. 2001	Published
4871	Naousa	Paros	South Aegean	Kykladon	37.12	25.23	0	Observation	Rhinolophus ferrumequinum	1941	Hanak et al. 2001	Published
3839	Chonos Cave	Sarchos	Crete	Irakliou	35.22	24.98	Cave	Other	Rhinolophus blasii	1955	Hanak et al. 2001	Published
4688	Amfissa	Amfissa	Central Greece	Fokidos	38.52	22.38	0	Trapping	Pipistrellus kuhlii	1958	Hanak et al. 2001	Published
4023	Cave	Katofygi	Crete	Irakliou	35.09	25.41	Cave	Collection	Rhinolophus blasii	1959	Hanak et al. 2001	Published
4893	Perivolia	Perivolia	West Greece	Ilias	37.41	21.84	0	Observation	Rhinolophus ferrumequinum	1959	Hanak et al. 2001	Published
4857	Meteora (Theopetra?) cave	Kalambaka	Thessaly	Trikalon	39.69	21.65	Cave	Trapping	Rhinolophus hipposideros	1964	Hanak et al. 2001	Published
4783	Gytheio	Gytheio	Peloponnese	Lakonias	36.75	22.56	0	Observation	Miniopterus schreibersii	1964	Hanak et al. 2001	Published
4933	Rocky crevice Antikrion (n. Riza)	Riza	Peloponnese	Korinthias	38.04	22.58	0	Trapping	Hypsugo savii	1964	Hanak et al. 2001	Published
4856	Meteora	Kalambaka	Thessaly	Trikalon	39.71	21.63	0	Trapping	Tadarida teniotis	1964	Hanak et al. 2001	Published
3017	Fytidi cave	Karavomilos, Kefalonia	Ionian islands	Kefallonias	38.24	20.62	Cave	Observation	Rhinolophus ferrumequinum	2012	Unpublished report to MinEnv, Papamichael et al., 2015	Unpublished
3017	Fytidi cave	Karavomilos, Kefalonia	Ionian islands	Kefallonias	38.24	20.62	Cave	Observation	Rhinolophus ferrumequinum	2013	Unpublished report to MinEnv, Papamichael et al., 2015	Unpublished
3746	Tzani Cave	Omalos plateau	Crete	Chanion	35.34	23.9	Cave	Collection	Myotis blythii	1971	Hanak et al. 2001	Published
3979	Chania	Chania	Crete	Chanion	35.51	24.01	0	Trapping	Myotis emarginatus	1971	Hanak et al. 2001	Published
3996	Agia Triada monastery	Agia Triada monastery	Crete	Chanion	35.55	24.13	Building	Trapping	Rhinolophus ferrumequinum	1971	Hanak et al. 2001	Published
4857	Meteora (Theopetra?) cave	Kalambaka	Thessaly	Trikalon	39.69	21.65	Cave	Trapping	Rhinolophus hipposideros	1971	Hanak et al. 2001	Published
4857	Meteora (Theopetra?) cave	Kalambaka	Thessaly	Trikalon	39.69	21.65	Cave	Trapping	Rhinolophus ferrumequinum	1971	Hanak et al. 2001	Published
4800	Kapriso	Skiathos	Thessaly	Magnisias	39.16	23.47	0	Trapping	Pipistrellus kuhlii	1973	Hanak et al. 2001	Published
4835	Limnon cave	Kastria	West Greece	Achaias	37.96	22.13	Cave	Trapping	Rhinolophus ferrumequinum	1974	Hanak et al. 2001	Published
3907	Almyros Gorge	Linoperamata	Crete	Irakliou	35.33	25.04	0	Collection	Myotis emarginatus	1975	Hanak et al. 2001	Published
4102	Xyloskalo cave	Omalos plateau	Crete	Chanion	35.31	23.91	Cave	Recording	Tadarida teniotis	1975	Hanak et al. 2001	Published
4717	Cave	Petralona	Central Macedonia	Chalkidikis	40.37	23.16	Cave	Trapping	Myotis emarginatus	1977	Hanak et al. 2001	Published
4711	Cave	Kefalovryso	Peloponnese	Argolidos	37.7	22.47	Cave	Trapping	Miniopterus schreibersii	1978	Hanak et al. 2001	Published
5011	Bunker behind Prasinis store	Kato Stavros	Central Macedonia	Thessalonikis	40.67	23.66	Bunker	Collection	Rhinolophus euryale	1979	Hanak et al. 2001	Published
5011	Bunker behind Prasinis store	Kato Stavros	Central Macedonia	Thessalonikis	40.67	23.66	Bunker	Collection	Myotis emarginatus	1979	Hanak et al. 2001	Published
4988	Water canal	Archaia Korinthos	Peloponnese	Korinthias	37.89	22.86	Water canal	Observation	Rhinolophus euryale	1979	Hanak et al. 2001	Published
4988	Water canal	Archaia Korinthos	Peloponnese	Korinthias	37.89	22.86	Water canal	Observation	Rhinolophus blasii	1979	Hanak et al. 2001	Published
4737	Korykeio cave	Delfi	Central Greece	Fokidos	38.51	22.52	Cave	Trapping	Myotis emarginatus	1979	Hanak et al. 2001	Published
4000	Cave	Katholiko monastery	Crete	Chanion	35.59	24.14	Cave	Trapping	Rhinolophus blasii	1986	Hanak et al. 2001	Published
4675	Agia Triada monastery, Meteora	Kalambaka	Thessaly	Trikalon	39.71	21.63	0	Recording	Hypsugo savii	1988	Hanak et al. 2001	Published
4972	Thessaloniki university campus	Thessaloniki	Central Macedonia	Thessalonikis	40.63	22.95	0	Trapping	Pipistrellus nathusii	1988	Hanak et al. 2001	Published
4581	Creek 2 km E of Rendina	Rendina	Central Macedonia	Thessalonikis	40.66	23.63	0	Collection	Myotis daubentonii	1988	Hanak et al. 2001	Published
4990	Waterfall in 1100m a. s. l.	Prionia	Central Macedonia	Pierias	40.09	22.41	0	Trapping	Myotis davidii	1988	Hanak et al. 2001	Published
4715	Cave	Papigo	Epirus	Ioanninon	39.95	20.73	Cave	Trapping	Miniopterus schreibersii	1988	Hanak et al. 2001	Published
4990	Waterfall in 1100m a. s. l.	Prionia	Central Macedonia	Pierias	40.09	22.41	0	Trapping	Vespertilio murinus	1988	Hanak et al. 2001	Published
4990	Waterfall in 1100m a. s. l.	Prionia	Central Macedonia	Pierias	40.09	22.41	0	Trapping	Myotis nattereri	1988	Hanak et al. 2001	Published
4990	Waterfall in 1100m a. s. l.	Prionia	Central Macedonia	Pierias	40.09	22.41	0	Trapping	Myotis myotis	1988	Hanak et al. 2001	Published
4990	Waterfall in 1100m a. s. l.	Prionia	Central Macedonia	Pierias	40.09	22.41	0	Trapping	Myotis blythii	1988	Hanak et al. 2001	Published
4949	Skotina beach	Skotina	Central Macedonia	Pierias	40.02	22.58	0	Trapping	Plecotus auritus	1988	Hanak et al. 2001	Published
4949	Skotina beach	Skotina	Central Macedonia	Pierias	40.02	22.58	0	Trapping	Pipistrellus nathusii	1988	Hanak et al. 2001	Published
4949	Skotina beach	Skotina	Central Macedonia	Pierias	40.02	22.58	0	Trapping	Pipistrellus kuhlii	1988	Hanak et al. 2001	Published
4949	Skotina beach	Skotina	Central Macedonia	Pierias	40.02	22.58	0	Trapping	Nyctalus leisleri	1988	Hanak et al. 2001	Published
4949	Skotina beach	Skotina	Central Macedonia	Pierias	40.02	22.58	0	Trapping	Hypsugo savii	1988	Hanak et al. 2001	Published
4682	Akrokorinthos, castle ruins	Archaia Korinthos	Peloponnese	Korinthias	37.89	22.86	Building	Observation	Rhinolophus ferrumequinum	1988	Hanak et al. 2001	Published
4752	Delfi	Delfi	Central Greece	Fokidos	38.48	22.49	0	Recording	Tadarida teniotis	1988	Hanak et al. 2001	Published
4752	Delfi	Delfi	Central Greece	Fokidos	38.48	22.49	0	Recording	Hypsugo savii	1988	Hanak et al. 2001	Published
4752	Delfi	Delfi	Central Greece	Fokidos	38.48	22.49	0	Trapping	Rhinolophus ferrumequinum	1988	Hanak et al. 2001	Published
4752	Delfi	Delfi	Central Greece	Fokidos	38.48	22.49	0	Trapping	Plecotus kolombatovici	1988	Hanak et al. 2001	Published
4856	Meteora	Kalambaka	Thessaly	Trikalon	39.71	21.63	0	Recording	Tadarida teniotis	1988	Hanak et al. 2001	Published
4665	Above creek	Papigo	Epirus	Ioanninon	39.97	20.72	0	Trapping	Plecotus kolombatovici	1988	Hanak et al. 2001	Published
4665	Above creek	Papigo	Epirus	Ioanninon	39.97	20.72	0	Trapping	Hypsugo savii	1988	Hanak et al. 2001	Published
4761	Dracolimni lake, Gamila Mt.	Papigo	Epirus	Ioanninon	39.99	20.78	0	Collection	Nyctalus leisleri	1988	Hanak et al. 2001	Published
4923	River 5 km W of Metamorfosi	Nisi	Central Macedonia	Chalkidikis	40.24	23.54	0	Trapping	Pipistrellus kuhlii	1988	Hanak et al. 2001	Published
4923	River 5 km W of Metamorfosi	Nisi	Central Macedonia	Chalkidikis	40.24	23.54	0	Trapping	Myotis davidii	1988	Hanak et al. 2001	Published
4715	Cave	Papigo	Epirus	Ioanninon	39.95	20.73	Cave	Trapping	Plecotus kolombatovici	1988	Hanak et al. 2001	Published
4715	Cave	Papigo	Epirus	Ioanninon	39.95	20.73	Cave	Trapping	Myotis nattereri	1988	Hanak et al. 2001	Published
4715	Cave	Papigo	Epirus	Ioanninon	39.95	20.73	Cave	Trapping	Myotis blythii	1988	Hanak et al. 2001	Published
4715	Cave	Papigo	Epirus	Ioanninon	39.95	20.73	Cave	Trapping	Hypsugo savii	1988	Hanak et al. 2001	Published
4934	Rocky ridge	Petralona	Central Macedonia	Chalkidikis	40.38	23.17	0	Recording	Tadarida teniotis	1988	Hanak et al. 2001	Published
4985	Voidomatis river	Kleidonia	Epirus	Ioanninon	39.97	20.65	0	Trapping	Plecotus kolombatovici	1988	Hanak et al. 2001	Published
4985	Voidomatis river	Kleidonia	Epirus	Ioanninon	39.97	20.65	0	Trapping	Myotis capaccinii	1988	Hanak et al. 2001	Published
4717	Cave	Petralona	Central Macedonia	Chalkidikis	40.37	23.16	Cave	Trapping	Rhinolophus ferrumequinum	1988	Hanak et al. 2001	Published
4693	Aoos river	Aidonohori	Epirus	Ioanninon	40.05	20.62	0	Trapping	Rhinolophus blasii	1988	Hanak et al. 2001	Published
4768	Eleohoria Village	Eleohoria	Central Macedonia	Chalkidikis	40.33	23.17	0	Recording	Pipistrellus kuhlii	1988	Hanak et al. 2001	Published
4717	Cave	Petralona	Central Macedonia	Chalkidikis	40.37	23.16	Cave	Trapping	Rhinolophus mehelyi	1988	Hanak et al. 2001	Published
4717	Cave	Petralona	Central Macedonia	Chalkidikis	40.37	23.16	Cave	Trapping	Rhinolophus euryale	1988	Hanak et al. 2001	Published
4717	Cave	Petralona	Central Macedonia	Chalkidikis	40.37	23.16	Cave	Trapping	Rhinolophus blasii	1988	Hanak et al. 2001	Published
4717	Cave	Petralona	Central Macedonia	Chalkidikis	40.37	23.16	Cave	Trapping	Plecotus austriacus	1988	Hanak et al. 2001	Published
4717	Cave	Petralona	Central Macedonia	Chalkidikis	40.37	23.16	Cave	Trapping	Miniopterus schreibersii	1988	Hanak et al. 2001	Published
4732	Chapel	Mesopotamo	Epirus	Prevezas	39.23	20.53	0	Observation	Rhinolophus hipposideros	1989	Hanak et al. 2001	Published
4929	Road 8 km NW of Xanthi	Xanthi	East Macedonia and Thrace	Xanthis	41.17	24.79	0	Trapping	Pipistrellus nathusii	1989	Hanak et al. 2001	Published
4929	Road 8 km NW of Xanthi	Xanthi	East Macedonia and Thrace	Xanthis	41.17	24.79	0	Trapping	Myotis emarginatus	1989	Hanak et al. 2001	Published
4717	Cave	Petralona	Central Macedonia	Chalkidikis	40.37	23.16	Cave	Trapping	Rhinolophus blasii	1989	Hanak et al. 2001	Published
4904	Polyphimos Cave	Maronia	East Macedonia and Thrace	Rodopis	40.93	25.5	Cave	Trapping	Rhinolophus mehelyi	1989	Hanak et al. 2001	Published
4904	Polyphimos Cave	Maronia	East Macedonia and Thrace	Rodopis	40.93	25.5	Cave	Trapping	Rhinolophus blasii	1989	Hanak et al. 2001	Published
4904	Polyphimos Cave	Maronia	East Macedonia and Thrace	Rodopis	40.93	25.5	Cave	Trapping	Miniopterus schreibersii	1989	Hanak et al. 2001	Published
4904	Polyphimos Cave	Maronia	East Macedonia and Thrace	Rodopis	40.93	25.5	Cave	Trapping	Rhinolophus hipposideros	1989	Hanak et al. 2001	Published
4904	Polyphimos Cave	Maronia	East Macedonia and Thrace	Rodopis	40.93	25.5	Cave	Trapping	Rhinolophus ferrumequinum	1989	Hanak et al. 2001	Published
4928	Road 2 km S	Avas	East Macedonia and Thrace	Evrou	40.91	25.9	0	Trapping	Rhinolophus blasii	1989	Hanak et al. 2001	Published
4928	Road 2 km S	Avas	East Macedonia and Thrace	Evrou	40.91	25.9	0	Trapping	Miniopterus schreibersii	1989	Hanak et al. 2001	Published
4757	Didymoteicho cave	Didymoteicho	East Macedonia and Thrace	Evrou	41.35	26.48	Cave	Trapping	Rhinolophus mehelyi	1989	Hanak et al. 2001	Published
4757	Didymoteicho cave	Didymoteicho	East Macedonia and Thrace	Evrou	41.35	26.48	Cave	Trapping	Myotis capaccinii	1989	Hanak et al. 2001	Published
4757	Didymoteicho cave	Didymoteicho	East Macedonia and Thrace	Evrou	41.35	26.48	Cave	Trapping	Miniopterus schreibersii	1989	Hanak et al. 2001	Published
4709	Cave	Galani	East Macedonia and Thrace	Xanthis	41.09	24.77	Cave	Trapping	Hypsugo savii	1989	Hanak et al. 2001	Published
4709	Cave	Galani	East Macedonia and Thrace	Xanthis	41.09	24.77	Cave	Trapping	Eptesicus serotinus	1989	Hanak et al. 2001	Published
4757	Didymoteicho cave	Didymoteicho	East Macedonia and Thrace	Evrou	41.35	26.48	Cave	Trapping	Myotis blythii	1989	Hanak et al. 2001	Published
4778	Galleries at Kimmeria	Kimmeria	East Macedonia and Thrace	Xanthis	41.15	24.93	Mine	Trapping	Rhinolophus mehelyi	1989	Hanak et al. 2001	Published
4778	Galleries at Kimmeria	Kimmeria	East Macedonia and Thrace	Xanthis	41.15	24.93	Mine	Trapping	Myotis blythii	1989	Hanak et al. 2001	Published
4778	Galleries at Kimmeria	Kimmeria	East Macedonia and Thrace	Xanthis	41.15	24.93	Mine	Observation	Myotis myotis	1989	Hanak et al. 2001	Published
4929	Road 8 km NW of Xanthi	Xanthi	East Macedonia and Thrace	Xanthis	41.17	24.79	0	Trapping	Nyctalus leisleri	1989	Hanak et al. 2001	Published
4968	Theologos, above creek	Thasos	East Macedonia and Thrace	Kavalas	40.64	24.68	0	Trapping	Nyctalus noctula	1989	Hanak et al. 2001	Published
4968	Theologos, above creek	Thasos	East Macedonia and Thrace	Kavalas	40.64	24.68	0	Trapping	Hypsugo savii	1989	Hanak et al. 2001	Published
4709	Cave	Galani	East Macedonia and Thrace	Xanthis	41.09	24.77	Cave	Observation	Tadarida teniotis	1989	Hanak et al. 2001	Published
4667	Above pool in Asprokklissi	Asprokklissi	Epirus	Thesprotias	39.61	20.22	0	Trapping	Pipistrellus kuhlii	1989	Hanak et al. 2001	Published
4667	Above pool in Asprokklissi	Asprokklissi	Epirus	Thesprotias	39.61	20.22	0	Trapping	Hypsugo savii	1989	Hanak et al. 2001	Published
4989	Water canal	Mesopotamo	Epirus	Prevezas	39.23	20.51	0	Trapping	Pipistrellus kuhlii	1989	Hanak et al. 2001	Published
4666	Above creek near Despotiko	Despotiko	Epirus	Prevezas	39.2	20.68	0	Trapping	Rhinolophus ferrumequinum	1989	Hanak et al. 2001	Published
4972	Thessaloniki university campus	Thessaloniki	Central Macedonia	Thessalonikis	40.63	22.95	0	Trapping	Tadarida teniotis	1991	Hanak et al. 2001	Published
4961	Stoupa	Kardamili (n. )	Peloponnese	Messinias	36.84	22.26	0	Observation	Myotis davidii	1991	Hanak et al. 2001	Published
4961	Stoupa	Kardamili (n. )	Peloponnese	Messinias	36.84	22.26	0	Observation	Rhinolophus blasii	1991	Hanak et al. 2001	Published
4904	Polyphimos Cave	Maronia	East Macedonia and Thrace	Rodopis	40.93	25.5	Cave	Observation	Myotis myotis	1992	Hanak et al. 2001	Published
4713	Giaour Ntere cave	Mikropoli	East Macedonia and Thrace	Dramas	41.18	23.8	Cave	Observation	Rhinolophus hipposideros	1994	Hanak et al. 2001	Published
4713	Giaour Ntere cave	Mikropoli	East Macedonia and Thrace	Dramas	41.18	23.8	Cave	Observation	Rhinolophus ferrumequinum	1994	Hanak et al. 2001	Published
4713	Giaour Ntere cave	Mikropoli	East Macedonia and Thrace	Dramas	41.18	23.8	Cave	Observation	Miniopterus schreibersii	1994	Hanak et al. 2001	Published
4757	Didymoteicho cave	Didymoteicho	East Macedonia and Thrace	Evrou	41.35	26.48	Cave	Observation	Rhinolophus ferrumequinum	1994	Hanak et al. 2001	Published
4757	Didymoteicho cave	Didymoteicho	East Macedonia and Thrace	Evrou	41.35	26.48	Cave	Observation	Myotis capaccinii	1994	Hanak et al. 2001	Published
4757	Didymoteicho cave	Didymoteicho	East Macedonia and Thrace	Evrou	41.35	26.48	Cave	Collection	Nyctalus noctula	1994	Hanak et al. 2001	Published
4821	Koufovouno cave	Koufovouno	East Macedonia and Thrace	Evrou	41.35	26.45	Cave	Observation	Myotis myotis	1994	Hanak et al. 2001	Published
4786	Hora	Hora, Samothraki	East Macedonia and Thrace	Evrou	40.47	25.52	0	Recording	Hypsugo savii	1994	Hanak et al. 2001	Published
4726	Cave near Hora	Hora, Samothraki	East Macedonia and Thrace	Evrou	40.47	25.52	Cave	Trapping	Myotis blythii	1994	Hanak et al. 2001	Published
4969	Therma	Therma, Samothraki	East Macedonia and Thrace	Evrou	40.49	25.6	0	Recording	Eptesicus serotinus	1994	Hanak et al. 2001	Published
4730	Cavern near Lakkoma	Lakkoma, Samothraki	East Macedonia and Thrace	Evrou	40.42	25.53	Cave	Observation	Myotis blythii	1994	Hanak et al. 2001	Published
3907	Almyros Gorge	Linoperamata	Crete	Irakliou	35.33	25.04	0	Recording	Tadarida teniotis	1995	Hanak et al. 2001	Published
3907	Almyros Gorge	Linoperamata	Crete	Irakliou	35.33	25.04	0	Recording	Hypsugo savii	1995	Hanak et al. 2001	Published
4025	cave	Linoperamata	Crete	Irakliou	35.33	25.04	Cave	Recording	Tadarida teniotis	1995	Hanak et al. 2001	Published
4025	cave	Linoperamata	Crete	Irakliou	35.33	25.04	Cave	Recording	Hypsugo savii	1995	Hanak et al. 2001	Published
4026	Small cave	Linoperamata	Crete	Irakliou	35.33	25.04	Cave	Observation	Rhinolophus ferrumequinum	1995	Hanak et al. 2001	Published
4007	Fortress	Chania	Crete	Chanion	35.51	24.01	Building	Observation	Pipistrellus kuhlii	1995	Hanak et al. 2001	Published
4018	Stavros	Stavros	Crete	Chanion	35.58	24.09	0	Recording	Tadarida teniotis	1995	Hanak et al. 2001	Published
4853	Mesogi	Mesogi, Kerkyra	Ionian islands	Kerkyras	39.47	19.93	0	Recording	Pipistrellus kuhlii	1995	Hanak et al. 2001	Published
3858	Lera Cave	Stavros	Crete	Chanion	35.59	24.1	Cave	Trapping	Plecotus kolombatovici	1995	Hanak et al. 2001	Published
3858	Lera Cave	Stavros	Crete	Chanion	35.59	24.1	Cave	Trapping	Myotis blythii	1995	Hanak et al. 2001	Published
3858	Lera Cave	Stavros	Crete	Chanion	35.59	24.1	Cave	Trapping	Myotis davidii	1995	Hanak et al. 2001	Published
3980	Omalos platau	Omalos plateau	Crete	Chanion	35.33	23.89	0	Recording	Tadarida teniotis	1995	Hanak et al. 2001	Published
3746	Tzani Cave	Omalos plateau	Crete	Chanion	35.34	23.9	Cave	Trapping	Myotis blythii	1995	Hanak et al. 2001	Published
3746	Tzani Cave	Omalos plateau	Crete	Chanion	35.34	23.9	Cave	Trapping	Miniopterus schreibersii	1995	Hanak et al. 2001	Published
4001	Cave	Omalos plateau	Crete	Chanion	35.33	23.89	Cave	Collection	Rhinolophus hipposideros	1995	Hanak et al. 2001	Published
4017	Small cave	Xyloskalo near Omalos	Crete	Chanion	35.32	23.91	Cave	Recording	Tadarida teniotis	1995	Hanak et al. 2001	Published
3989	Agia Roumeli cliff	Agia Roumeli	Crete	Chanion	35.23	23.96	0	Recording	Tadarida teniotis	1995	Hanak et al. 2001	Published
3989	Agia Roumeli cliff	Agia Roumeli	Crete	Chanion	35.23	23.96	0	Recording	Hypsugo savii	1995	Hanak et al. 2001	Published
3994	Agia Roumeli vill.	Agia Roumeli	Crete	Chanion	35.23	23.96	0	Recording	Pipistrellus kuhlii	1995	Hanak et al. 2001	Published
3994	Agia Roumeli vill.	Agia Roumeli	Crete	Chanion	35.23	23.96	0	Recording	Pipistrellus hanaki	1995	Hanak et al. 2001	Published
3994	Agia Roumeli vill.	Agia Roumeli	Crete	Chanion	35.23	23.96	0	Observation	Plecotus kolombatovici	1995	Hanak et al. 2001	Published
4064	Rocky canyon	Gerani	Crete	Rethymnou	35.35	24.4	0	Recording	Rhinolophus ferrumequinum	1995	Hanak et al. 2001	Published
4064	Rocky canyon	Gerani	Crete	Rethymnou	35.35	24.4	0	Recording	Pipistrellus kuhlii	1995	Hanak et al. 2001	Published
4064	Rocky canyon	Gerani	Crete	Rethymnou	35.35	24.4	0	Recording	Hypsugo savii	1995	Hanak et al. 2001	Published
4045	Tzermiado	Tzermiado	Crete	Lasithiou	35.19	25.48	0	Recording	Myotis blythii	1995	Hanak et al. 2001	Published
4046	Village	Psihro	Crete	Lasithiou	35.16	25.44	0	Recording	Tadarida teniotis	1995	Hanak et al. 2001	Published
4046	Village	Psihro	Crete	Lasithiou	35.16	25.44	0	Recording	Pipistrellus hanaki	1995	Hanak et al. 2001	Published
4884	Pantelemon I. at Limni Pamvotis lake	Ioannina	Epirus	Ioanninon	39.67	20.87	0	Trapping	Pipistrellus kuhlii	1996	Hanak et al. 2001	Published
4884	Pantelemon I. at Limni Pamvotis lake	Ioannina	Epirus	Ioanninon	39.67	20.87	0	Trapping	Myotis myotis	1996	Hanak et al. 2001	Published
4669	Above the Sperhios river	Kompotades	Central Greece	Fthiotidas	38.87	22.35	0	Trapping	Plecotus kolombatovici	1996	Hanak et al. 2001	Published
4669	Above the Sperhios river	Kompotades	Central Greece	Fthiotidas	38.87	22.35	0	Trapping	Nyctalus leisleri	1996	Hanak et al. 2001	Published
4669	Above the Sperhios river	Kompotades	Central Greece	Fthiotidas	38.87	22.35	0	Trapping	Eptesicus serotinus	1996	Hanak et al. 2001	Published
4705	Bunker cellar	Kompotades	Central Greece	Fthiotidas	38.86	22.36	Bunker	Observation	Rhinolophus hipposideros	1996	Hanak et al. 2001	Published
4712	Cave	Kompotades	Central Greece	Fthiotidas	38.85	22.34	Cave	Trapping	Plecotus kolombatovici	1996	Hanak et al. 2001	Published
4705	Bunker cellar	Kompotades	Central Greece	Fthiotidas	38.86	22.36	Bunker	Trapping	Rhinolophus ferrumequinum	1996	Hanak et al. 2001	Published
4720	Cave (askitario?)	Neo Proastio	Peloponnese	Messinias	36.87	22.24	Cave	Trapping	Hypsugo savii	1996	Hanak et al. 2001	Published
4974	Trahila	Trahila	Peloponnese	Messinias	36.77	22.31	0	Recording	Tadarida teniotis	1996	Hanak et al. 2001	Published
4718	Cave	Trahila	Peloponnese	Messinias	36.75	22.32	Cave	Trapping	Hypsugo savii	1996	Hanak et al. 2001	Published
4780	Garden in Oitilo	Oitylo	Peloponnese	Lakonias	36.7	22.38	0	Recording	Tadarida teniotis	1996	Hanak et al. 2001	Published
4668	Above the Evrotas river	Sparti	Peloponnese	Lakonias	37.05	22.45	0	Trapping	Pipistrellus kuhlii	1996	Hanak et al. 2001	Published
4668	Above the Evrotas river	Sparti	Peloponnese	Lakonias	37.05	22.45	0	Trapping	Myotis davidii	1996	Hanak et al. 2001	Published
4881	Paleopoli	Paleopoli, Samothraki	East Macedonia and Thrace	Evrou	40.5	25.52	0	Collection	Myotis blythii	1996	Hanak et al. 2001	Published
4881	Paleopoli	Paleopoli, Samothraki	East Macedonia and Thrace	Evrou	40.5	25.52	0	Collection	Eptesicus serotinus	1996	Hanak et al. 2001	Published
3774	Micro Lavyrinthaki Mine	Plouti	Crete	Irakliou	35.07	24.92	Mine	Trapping	Plecotus macrobullaris	1999	Hanak et al. 2001	Published
4835	Limnon cave	Kastria	West Greece	Achaias	37.96	22.13	Cave	Trapping	Rhinolophus euryale	2000	Hanak et al. 2001	Published
4835	Limnon cave	Kastria	West Greece	Achaias	37.96	22.13	Cave	Trapping	Myotis myotis	2000	Hanak et al. 2001	Published
4835	Limnon cave	Kastria	West Greece	Achaias	37.96	22.13	Cave	Trapping	Myotis capaccinii	2000	Hanak et al. 2001	Published
4835	Limnon cave	Kastria	West Greece	Achaias	37.96	22.13	Cave	Trapping	Myotis blythii	2000	Hanak et al. 2001	Published
4835	Limnon cave	Kastria	West Greece	Achaias	37.96	22.13	Cave	Trapping	Miniopterus schreibersii	2000	Hanak et al. 2001	Published
4982	Vatohori, 2 km E	Vatohori	West Macedonia	Florinis	40.67	21.17	0	Trapping	Myotis blythii	2000	Hanak et al. 2001	Published
4664	3 km E	Pili	West Macedonia	Florinis	40.77	21.03	0	Trapping	Plecotus austriacus	2000	Hanak et al. 2001	Published
4664	3 km E	Pili	West Macedonia	Florinis	40.77	21.03	0	Trapping	Pipistrellus pipistrellus	2000	Hanak et al. 2001	Published
4664	3 km E	Pili	West Macedonia	Florinis	40.77	21.03	0	Trapping	Myotis davidii	2000	Hanak et al. 2001	Published
4860	Milos, 1 km E	Milos	Central Macedonia	Kilkis	40.91	22.91	0	Trapping	Pipistrellus pygmaeus	2000	Hanak et al. 2001	Published
4860	Milos, 1 km E	Milos	Central Macedonia	Kilkis	40.91	22.91	0	Trapping	Myotis davidii	2000	Hanak et al. 2001	Published
4860	Milos, 1 km E	Milos	Central Macedonia	Kilkis	40.91	22.91	0	Trapping	Hypsugo savii	2000	Hanak et al. 2001	Published
4694	Apano Scala cave	Naoussa	Central Macedonia	Imathias	40.58	22.03	Cave	Observation	Rhinolophus ferrumequinum	2000	Hanak et al. 2001	Published
4925	River near Timios Prodromos monastery	Timios Prodromos monastery	Central Macedonia	Serron	41.13	23.62	0	Trapping	Pipistrellus pipistrellus	2000	Hanak et al. 2001	Published
4925	River near Timios Prodromos monastery	Timios Prodromos monastery	Central Macedonia	Serron	41.13	23.62	0	Trapping	Myotis emarginatus	2000	Hanak et al. 2001	Published
4925	River near Timios Prodromos monastery	Timios Prodromos monastery	Central Macedonia	Serron	41.13	23.62	0	Trapping	Myotis blythii	2000	Hanak et al. 2001	Published
4925	River near Timios Prodromos monastery	Timios Prodromos monastery	Central Macedonia	Serron	41.13	23.62	0	Trapping	Miniopterus schreibersii	2000	Hanak et al. 2001	Published
4925	River near Timios Prodromos monastery	Timios Prodromos monastery	Central Macedonia	Serron	41.13	23.62	0	Trapping	Hypsugo savii	2000	Hanak et al. 2001	Published
4925	River near Timios Prodromos monastery	Timios Prodromos monastery	Central Macedonia	Serron	41.13	23.62	0	Trapping	Eptesicus serotinus	2000	Hanak et al. 2001	Published
4729	Pelade Cave	Timios Prodromos monastery	Central Macedonia	Serron	41.14	23.62	Cave	Trapping	Myotis myotis	2000	Hanak et al. 2001	Published
4729	Pelade Cave	Timios Prodromos monastery	Central Macedonia	Serron	41.14	23.62	Cave	Trapping	Myotis capaccinii	2000	Hanak et al. 2001	Published
4729	Pelade Cave	Timios Prodromos monastery	Central Macedonia	Serron	41.14	23.62	Cave	Trapping	Myotis blythii	2000	Hanak et al. 2001	Published
4729	Pelade Cave	Timios Prodromos monastery	Central Macedonia	Serron	41.14	23.62	Cave	Trapping	Miniopterus schreibersii	2000	Hanak et al. 2001	Published
4778	Galleries at Kimmeria	Kimmeria	East Macedonia and Thrace	Xanthis	41.15	24.93	Mine	Trapping	Rhinolophus mehelyi	2000	Hanak et al. 2001	Published
4778	Galleries at Kimmeria	Kimmeria	East Macedonia and Thrace	Xanthis	41.15	24.93	Mine	Trapping	Myotis myotis	2000	Hanak et al. 2001	Published
4778	Galleries at Kimmeria	Kimmeria	East Macedonia and Thrace	Xanthis	41.15	24.93	Mine	Trapping	Myotis capaccinii	2000	Hanak et al. 2001	Published
4778	Galleries at Kimmeria	Kimmeria	East Macedonia and Thrace	Xanthis	41.15	24.93	Mine	Trapping	Myotis blythii	2000	Hanak et al. 2001	Published
4778	Galleries at Kimmeria	Kimmeria	East Macedonia and Thrace	Xanthis	41.15	24.93	Mine	Trapping	Miniopterus schreibersii	2000	Hanak et al. 2001	Published
4924	River 6 km E of Kirki	Kirki	East Macedonia and Thrace	Evrou	40.94	25.85	0	Trapping	Myotis nattereri	2000	Hanak et al. 2001	Published
4924	River 6 km E of Kirki	Kirki	East Macedonia and Thrace	Evrou	40.94	25.85	0	Trapping	Myotis capaccinii	2000	Hanak et al. 2001	Published
4924	River 6 km E of Kirki	Kirki	East Macedonia and Thrace	Evrou	40.94	25.85	0	Recording	Tadarida teniotis	2000	Hanak et al. 2001	Published
4757	Didymoteicho cave	Didymoteicho	East Macedonia and Thrace	Evrou	41.35	26.48	Cave	Observation	Rhinolophus ferrumequinum	2000	Hanak et al. 2001	Published
4757	Didymoteicho cave	Didymoteicho	East Macedonia and Thrace	Evrou	41.35	26.48	Cave	Observation	Myotis capaccinii	2000	Hanak et al. 2001	Published
4904	Polyphimos Cave	Maronia	East Macedonia and Thrace	Rodopis	40.93	25.5	Cave	Trapping	Myotis myotis	2000	Hanak et al. 2001	Published
4904	Polyphimos Cave	Maronia	East Macedonia and Thrace	Rodopis	40.93	25.5	Cave	Observation	Rhinolophus euryale	2000	Hanak et al. 2001	Published
4904	Polyphimos Cave	Maronia	East Macedonia and Thrace	Rodopis	40.93	25.5	Cave	Observation	Myotis capaccinii	2000	Hanak et al. 2001	Published
4904	Polyphimos Cave	Maronia	East Macedonia and Thrace	Rodopis	40.93	25.5	Cave	Observation	Myotis blythii	2000	Hanak et al. 2001	Published
4579	Rendina 1 km E	Rendina	Central Macedonia	Thessalonikis	40.65	23.62	0	Trapping	Pipistrellus pygmaeus	2000	Hanak et al. 2001	Published
4579	Rendina 1 km E	Rendina	Central Macedonia	Thessalonikis	40.65	23.62	0	Trapping	Pipistrellus kuhlii	2000	Hanak et al. 2001	Published
4579	Rendina 1 km E	Rendina	Central Macedonia	Thessalonikis	40.65	23.62	0	Trapping	Nyctalus noctula	2000	Hanak et al. 2001	Published
4579	Rendina 1 km E	Rendina	Central Macedonia	Thessalonikis	40.65	23.62	0	Trapping	Myotis davidii	2000	Hanak et al. 2001	Published
4579	Rendina 1 km E	Rendina	Central Macedonia	Thessalonikis	40.65	23.62	0	Trapping	Miniopterus schreibersii	2000	Hanak et al. 2001	Published
4579	Rendina 1 km E	Rendina	Central Macedonia	Thessalonikis	40.65	23.62	0	Trapping	Hypsugo savii	2000	Hanak et al. 2001	Published
4579	Rendina 1 km E	Rendina	Central Macedonia	Thessalonikis	40.65	23.62	0	Collection	Myotis daubentonii	2000	Hanak et al. 2001	Published
4737	Korykeio cave	Delfi	Central Greece	Fokidos	38.51	22.52	Cave	Trapping	Pipistrellus pygmaeus	2000	Hanak et al. 2001	Published
4737	Korykeio cave	Delfi	Central Greece	Fokidos	38.51	22.52	Cave	Trapping	Myotis myotis	2000	Hanak et al. 2001	Published
4737	Korykeio cave	Delfi	Central Greece	Fokidos	38.51	22.52	Cave	Trapping	Hypsugo savii	2000	Hanak et al. 2001	Published
4737	Korykeio cave	Delfi	Central Greece	Fokidos	38.51	22.52	Cave	Trapping	Eptesicus serotinus	2000	Hanak et al. 2001	Published
4897	Pinios river 2 km N	Simopoulo	West Greece	Ilias	37.84	21.53	0	Trapping	Pipistrellus pygmaeus	2000	Hanak et al. 2001	Published
4674	Mountain ridge	Agia Marina	North Aegean	Lesvou	39.06	26.56	0	Recording	Tadarida teniotis	2000	Hanak et al. 2001	Published
3430	Agios Vartholomaios cave	Ag. Marina	North Aegean	Lesvou	39.06	26.55	Cave	Trapping	Rhinolophus hipposideros	2000	Hanak et al. 2001	Published
3430	Agios Vartholomaios cave	Ag. Marina	North Aegean	Lesvou	39.06	26.55	Cave	Trapping	Rhinolophus ferrumequinum	2000	Hanak et al. 2001	Published
3430	Agios Vartholomaios cave	Ag. Marina	North Aegean	Lesvou	39.06	26.55	Cave	Trapping	Rhinolophus euryale	2000	Hanak et al. 2001	Published
4679	Cave near Agios Isidoros	Agios Isidoros	North Aegean	Lesvou	38.96	26.39	Cave	Trapping	Rhinolophus ferrumequinum	2000	Hanak et al. 2001	Published
4679	Cave near Agios Isidoros	Agios Isidoros	North Aegean	Lesvou	38.96	26.39	Cave	Trapping	Pipistrellus pygmaeus	2000	Hanak et al. 2001	Published
4679	Cave near Agios Isidoros	Agios Isidoros	North Aegean	Lesvou	38.96	26.39	Cave	Trapping	Myotis myotis	2000	Hanak et al. 2001	Published
4981	Ancient mine 5.5 km E of Vassilika	Vassilika	North Aegean	Lesvou	39.1	26.28	Mine	Trapping	Rhinolophus ferrumequinum	2000	Hanak et al. 2001	Published
4981	Ancient mine 5.5 km E of Vassilika	Vassilika	North Aegean	Lesvou	39.1	26.28	Mine	Trapping	Myotis myotis	2000	Hanak et al. 2001	Published
4981	Ancient mine 5.5 km E of Vassilika	Vassilika	North Aegean	Lesvou	39.1	26.28	Mine	Trapping	Eptesicus serotinus	2000	Hanak et al. 2001	Published
4981	Ancient mine 5.5 km E of Vassilika	Vassilika	North Aegean	Lesvou	39.1	26.28	Mine	Observation	Miniopterus schreibersii	2000	Hanak et al. 2001	Published
4767	Efthalou area, 4 km E	Efthalou	North Aegean	Lesvou	39.37	26.26	0	Recording	Tadarida teniotis	2000	Hanak et al. 2001	Published
4766	Ancient mine 4 km E of Efthalou	Efthalou	North Aegean	Lesvou	39.37	26.26	Mine	Trapping	Rhinolophus mehelyi	2000	Hanak et al. 2001	Published
4766	Ancient mine 4 km E of Efthalou	Efthalou	North Aegean	Lesvou	39.37	26.26	Mine	Trapping	Rhinolophus ferrumequinum	2000	Hanak et al. 2001	Published
4766	Ancient mine 4 km E of Efthalou	Efthalou	North Aegean	Lesvou	39.37	26.26	Mine	Trapping	Rhinolophus blasii	2000	Hanak et al. 2001	Published
4766	Ancient mine 4 km E of Efthalou	Efthalou	North Aegean	Lesvou	39.37	26.26	Mine	Trapping	Myotis blythii	2000	Hanak et al. 2001	Published
4766	Ancient mine 4 km E of Efthalou	Efthalou	North Aegean	Lesvou	39.37	26.26	Mine	Observation	Miniopterus schreibersii	2000	Hanak et al. 2001	Published
4951	River 4 km S of Skoutaros	Skoutaros	North Aegean	Lesvou	39.27	26.16	0	Trapping	Pipistrellus pygmaeus	2000	Hanak et al. 2001	Published
4951	River 4 km S of Skoutaros	Skoutaros	North Aegean	Lesvou	39.27	26.16	0	Trapping	Pipistrellus nathusii	2000	Hanak et al. 2001	Published
4858	Dirt track	Mychos	North Aegean	Lesvou	39.07	26.42	0	Trapping	Pipistrellus pygmaeus	2000	Hanak et al. 2001	Published
4701	Avlaki	Daskalio near	Attica	Anatolikis Attikis	37.78	24.07	0	Recording	Pipistrellus kuhlii	2000	Hanak et al. 2001	Published
4706	Camping area, Kalamopodi	Mikonos	South Aegean	Kykladon	37.4	25.35	0	Recording	Pipistrellus kuhlii	2000	Hanak et al. 2001	Published
4717	Cave	Petralona	Central Macedonia	Chalkidikis	40.37	23.16	Cave	Recording	Rhinolophus ferrumequinum	2000	Hanak et al. 2001	Published
4717	Cave	Petralona	Central Macedonia	Chalkidikis	40.37	23.16	Cave	Recording	Pipistrellus pipistrellus	2000	Hanak et al. 2001	Published
4717	Cave	Petralona	Central Macedonia	Chalkidikis	40.37	23.16	Cave	Recording	Myotis myotis	2000	Hanak et al. 2001	Published
4717	Cave	Petralona	Central Macedonia	Chalkidikis	40.37	23.16	Cave	Recording	Hypsugo savii	2000	Hanak et al. 2001	Published
4834	Likavitos hill	Athens	Attica	Athinon	37.98	23.74	0	Recording	Tadarida teniotis	2000	Hanak et al. 2001	Published
4834	Likavitos hill	Athens	Attica	Athinon	37.98	23.74	0	Recording	Hypsugo savii	2000	Hanak et al. 2001	Published
4834	Likavitos hill	Athens	Attica	Athinon	37.98	23.74	0	Recording	Pipistrellus pipistrellus	2000	Hanak et al. 2001	Published
4892	Perissa	Santorini	South Aegean	Kykladon	36.35	25.47	0	Recording	Tadarida teniotis	2000	Hanak et al. 2001	Published
4892	Perissa	Santorini	South Aegean	Kykladon	36.35	25.47	0	Recording	Pipistrellus kuhlii	2000	Hanak et al. 2001	Published
4892	Perissa	Santorini	South Aegean	Kykladon	36.35	25.47	0	Recording	Hypsugo savii	2000	Hanak et al. 2001	Published
4882	Pamvotis lake, NW bank	Ioannina	Epirus	Ioanninon	39.65	20.86	0	Recording	Tadarida teniotis	2000	Hanak et al. 2001	Published
4882	Pamvotis lake, NW bank	Ioannina	Epirus	Ioanninon	39.65	20.86	0	Recording	Pipistrellus pipistrellus	2000	Hanak et al. 2001	Published
4921	River 2 km W of Simopoulo	Agios Nikolaos	West Greece	Ilias	37.84	21.53	0	Trapping	Pipistrellus kuhlii	2001	Hanak et al. 2001	Published
4921	River 2 km W of Simopoulo	Agios Nikolaos	West Greece	Ilias	37.84	21.53	0	Trapping	Myotis davidii	2001	Hanak et al. 2001	Published
4922	River 3 km E of Dimitra	Dimitra	West Macedonia	Grevenon	39.95	21.68	0	Trapping	Pipistrellus pygmaeus	2001	Hanak et al. 2001	Published
4695	Archaia Olympia ruins	Arhea Olympia	West Greece	Ilias	37.64	21.64	0	Observation	Hypsugo savii	2001	Hanak et al. 2001	Published
4745	Creek 4 km S of Spatharis	Spatharis	Peloponnese	Arkadias	37.71	21.87	0	Trapping	Myotis bechsteinii	2001	Hanak et al. 2001	Published
4745	Creek 4 km S of Spatharis	Spatharis	Peloponnese	Arkadias	37.71	21.87	0	Recording	Pipistrellus pygmaeus	2001	Hanak et al. 2001	Published
4745	Creek 4 km S of Spatharis	Spatharis	Peloponnese	Arkadias	37.71	21.87	0	Recording	Pipistrellus kuhlii	2001	Hanak et al. 2001	Published
4919	River 1 km N of Artiki	Artiki	Peloponnese	Messinias	37.27	21.79	0	Trapping	Pipistrellus pygmaeus	2001	Hanak et al. 2001	Published
4919	River 1 km N of Artiki	Artiki	Peloponnese	Messinias	37.27	21.79	0	Trapping	Pipistrellus kuhlii	2001	Hanak et al. 2001	Published
4930	Road bridge 1 km S	Viziki	Peloponnese	Arkadias	37.71	21.95	0	Collection	Myotis nattereri	2001	Hanak et al. 2001	Published
4731	Chapel	Karytaina	Peloponnese	Arkadias	37.48	22.03	Building	Observation	Rhinolophus hipposideros	2001	Hanak et al. 2001	Published
4920	River 2 km NW of Tzanes	Tzanes	Peloponnese	Messinias	36.98	21.93	0	Trapping	Myotis capaccinii	2001	Hanak et al. 2001	Published
4920	River 2 km NW of Tzanes	Tzanes	Peloponnese	Messinias	36.98	21.93	0	Recording	Pipistrellus pygmaeus	2001	Hanak et al. 2001	Published
4876	Nestoros cave, Paleokastro	Petrohori	Peloponnese	Messinias	36.95	21.65	Cave	Observation	Rhinolophus hipposideros	2001	Hanak et al. 2001	Published
4865	Mountain plateau 2 km S	Polydroso	Peloponnese	Lakonias	37.14	22.6	0	Recording	Hypsugo savii	2001	Hanak et al. 2001	Published
4868	Mystras ancient city	Mystras	Peloponnese	Lakonias	37.07	22.36	Building	Observation	Rhinolophus hipposideros	2001	Hanak et al. 2001	Published
4868	Mystras ancient city	Mystras	Peloponnese	Lakonias	37.07	22.36	Building	Observation	Rhinolophus ferrumequinum	2001	Hanak et al. 2001	Published
4868	Mystras ancient city	Mystras	Peloponnese	Lakonias	37.07	22.36	Building	Observation	Myotis nattereri	2001	Hanak et al. 2001	Published
4979	Valley 3 km S	Eleohori	Peloponnese	Arkadias	37.43	22.58	0	Recording	Hypsugo savii	2001	Hanak et al. 2001	Published
4682	Akrokorinthos, castle ruins	Archaia Korinthos	Peloponnese	Korinthias	37.89	22.86	Building	Observation	Rhinolophus hipposideros	2001	Hanak et al. 2001	Published
4682	Akrokorinthos, castle ruins	Archaia Korinthos	Peloponnese	Korinthias	37.89	22.86	Building	Observation	Pipistrellus kuhlii	2001	Hanak et al. 2001	Published
4682	Akrokorinthos, castle ruins	Archaia Korinthos	Peloponnese	Korinthias	37.89	22.86	Building	Observation	Myotis nattereri	2001	Hanak et al. 2001	Published
4965	Tavropos river	Anthiro	Thessaly	Karditsas	39.2	21.75	0	Trapping	Pipistrellus pygmaeus	2001	Hanak et al. 2001	Published
4965	Tavropos river	Anthiro	Thessaly	Karditsas	39.2	21.75	0	Trapping	Nyctalus noctula	2001	Hanak et al. 2001	Published
4965	Tavropos river	Anthiro	Thessaly	Karditsas	39.2	21.75	0	Trapping	Nyctalus leisleri	2001	Hanak et al. 2001	Published
4965	Tavropos river	Anthiro	Thessaly	Karditsas	39.2	21.75	0	Trapping	Nyctalus lasiopterus	2001	Hanak et al. 2001	Published
4965	Tavropos river	Anthiro	Thessaly	Karditsas	39.2	21.75	0	Trapping	Hypsugo savii	2001	Hanak et al. 2001	Published
4705	Bunker cellar	Kompotades	Central Greece	Fthiotidas	38.86	22.36	Bunker	Observation	Rhinolophus hipposideros	2001	Hanak et al. 2001	Published
4922	River 3 km E of Dimitra	Dimitra	West Macedonia	Grevenon	39.95	21.68	0	Trapping	Nyctalus leisleri	2001	Hanak et al. 2001	Published
4922	River 3 km E of Dimitra	Dimitra	West Macedonia	Grevenon	39.95	21.68	0	Recording	Pipistrellus pygmaeus	2001	Hanak et al. 2001	Published
4922	River 3 km E of Dimitra	Dimitra	West Macedonia	Grevenon	39.95	21.68	0	Recording	Pipistrellus pipistrellus	2001	Hanak et al. 2001	Published
4922	River 3 km E of Dimitra	Dimitra	West Macedonia	Grevenon	39.95	21.68	0	Recording	Myotis capaccinii	2001	Hanak et al. 2001	Published
4927	River next to Papagiannis	Papagiannis	West Macedonia	Florinis	40.84	21.48	0	Trapping	Plecotus austriacus	2001	Hanak et al. 2001	Published
4927	River next to Papagiannis	Papagiannis	West Macedonia	Florinis	40.84	21.48	0	Trapping	Nyctalus leisleri	2001	Hanak et al. 2001	Published
4927	River next to Papagiannis	Papagiannis	West Macedonia	Florinis	40.84	21.48	0	Trapping	Myotis davidii	2001	Hanak et al. 2001	Published
4927	River next to Papagiannis	Papagiannis	West Macedonia	Florinis	40.84	21.48	0	Recording	Eptesicus serotinus	2001	Hanak et al. 2001	Published
4992	Zahariadi cave	Pili	West Macedonia	Florinis	40.77	21.02	Cave	Trapping	Rhinolophus euryale	2001	Hanak et al. 2001	Published
4992	Zahariadi cave	Pili	West Macedonia	Florinis	40.77	21.02	Cave	Observation	Rhinolophus hipposideros	2001	Hanak et al. 2001	Published
4992	Zahariadi cave	Pili	West Macedonia	Florinis	40.77	21.02	Cave	Observation	Rhinolophus ferrumequinum	2001	Hanak et al. 2001	Published
4926	River near Kria Nera	Krya Nera	West Macedonia	Kastorias	40.41	21.18	0	Trapping	Myotis myotis	2001	Hanak et al. 2001	Published
4926	River near Kria Nera	Krya Nera	West Macedonia	Kastorias	40.41	21.18	0	Trapping	Myotis capaccinii	2001	Hanak et al. 2001	Published
4926	River near Kria Nera	Krya Nera	West Macedonia	Kastorias	40.41	21.18	0	Recording	Pipistrellus pygmaeus	2001	Hanak et al. 2001	Published
4886	Paralia Drepano	Nea Selefkeia	Epirus	Thesprotias	39.52	20.2	0	Recording	Pipistrellus pygmaeus	2001	Hanak et al. 2001	Published
4775	Fields north of Afandou	Rhodes	South Aegean	Dodekannisou	36.3	28.16	0	Recording	Pipistrellus pygmaeus	2001	Hanak et al. 2001	Published
4878	Olive-tree wood near Afandou	Rhodes	South Aegean	Dodekannisou	36.28	28.14	0	Recording	Nyctalus leisleri	2001	Hanak et al. 2001	Published
3979	Chania	Chania	Crete	Chanion	35.51	24.01	0	Trapping	Rhinolophus ferrumequinum	2001	Hanak et al. 2001	Published
4839	Livadeia	Livadeia	Central Greece	Voiotias	38.43	22.87	0	Observation	Rhinolophus hipposideros	2001	Hanak et al. 2001	Published
4844	Loutra Thermis	Loutra Thermis	Central Macedonia	Thessalonikis	40.52	23.07	0	Trapping	Myotis emarginatus	2001	Hanak et al. 2001	Published
4879	Ossa Mt. (no exact loc.)	Ossa Mt.	Thessaly	Larissas	39.78	22.71	0	Observation	Rhinolophus euryale	2001	Hanak et al. 2001	Published
4906	Potamos	Potamos, Kerkyra	Ionian islands	Kerkyras	39.62	19.87	0	Observation	Pipistrellus kuhlii	2001	Hanak et al. 2001	Published
4932	Rocky crevice 5 km NE of Gytheio	Gytheio	Peloponnese	Lakonias	36.78	22.52	0	Observation	Hypsugo savii	2001	Hanak et al. 2001	Published
4741	Creek	Ormilia	Central Macedonia	Chalkidikis	40.29	23.54	0	Trapping	Pipistrellus kuhlii	1988	Hanak et al. 2001, Benda & Tsytsulina 2000	Published
4741	Creek	Ormilia	Central Macedonia	Chalkidikis	40.29	23.54	0	Trapping	Myotis davidii	1988	Hanak et al. 2001, Benda & Tsytsulina 2000	Published
3845	Rappa Cave	Milatos	Crete	Lasithiou	35.3	25.57	Cave	Trapping	Myotis blythii	1955	Hanak et al. 2001, Benda et al. 2006	Published
4821	Koufovouno cave	Koufovouno	East Macedonia and Thrace	Evrou	41.35	26.45	Cave	Trapping	Myotis myotis	2000	Hanak et al. 2001, cf. Ivanova 2000	Published
4821	Koufovouno cave	Koufovouno	East Macedonia and Thrace	Evrou	41.35	26.45	Cave	Trapping	Myotis blythii	2000	Hanak et al. 2001, cf. Ivanova 2000	Published
4821	Koufovouno cave	Koufovouno	East Macedonia and Thrace	Evrou	41.35	26.45	Cave	Observation	Miniopterus schreibersii	2000	Hanak et al. 2001, cf. Ivanova 2000	Published
4975	Tsoutouro mine	Dadia	East Macedonia and Thrace	Evrou	41.15	26.19	Mine	Observation	Myotis capaccinii	2000	Hanak et al. 2001, cf. Ivanova 2000	Published
4975	Tsoutouro mine	Dadia	East Macedonia and Thrace	Evrou	41.15	26.19	Mine	Observation	Myotis blythii	2000	Hanak et al. 2001, cf. Ivanova 2000	Published
4975	Tsoutouro mine	Dadia	East Macedonia and Thrace	Evrou	41.15	26.19	Mine	Observation	Miniopterus schreibersii	2000	Hanak et al. 2001, cf. Ivanova 2000	Published
4856	Meteora	Kalambaka	Thessaly	Trikalon	39.71	21.63	0	Trapping	Tadarida teniotis	1964	Hanak et al. 2001, Kock & Nader 1984	Published
4744	Creek 2 km SW of Maronia	Maronia	East Macedonia and Thrace	Rodopis	40.9	25.48	0	Trapping	Rhinolophus ferrumequinum	1989	Hanak et al. 2001, Krystufek 1993	Published
4744	Creek 2 km SW of Maronia	Maronia	East Macedonia and Thrace	Rodopis	40.9	25.48	0	Trapping	Myotis capaccinii	1989	Hanak et al. 2001, Krystufek 1993	Published
4744	Creek 2 km SW of Maronia	Maronia	East Macedonia and Thrace	Rodopis	40.9	25.48	0	Trapping	Eptesicus serotinus	1989	Hanak et al. 2001, Krystufek 1993	Published
4898	Pisoderi pass (near), Vigla Mt.	Alona	West Macedonia	Florinis	40.76	21.27	0	Observation	Nyctalus leisleri	1988	Helversen & Helversen 1994	Published
4868	Mystras ancient city	Mystras	Peloponnese	Lakonias	37.07	22.36	Building	Observation	Myotis nattereri	1971	Helversen & Weid 1989, Benda & Horacek 1995	Published
4662	1 km SE S of Mandra	Mandra	East Macedonia and Thrace	Xanthis	40.98	25	0	Trapping	Nyctalus lasiopterus	1966	Helversen & Weid 1990	Published
4841	Louros river, bunker betw. Vouliasta and Panagia	Vouliasta	Epirus	Ioanninon	39.38	20.86	Bunker	Trapping	Myotis bechsteinii	1976	Helversen & Weid 1990	Published
4953	Smolikas Mts.	Samarina	West Macedonia	Grevenon	40.08	21.01	0	Trapping	Plecotus auritus	1978	Helversen & Weid 1990	Published
4954	Smolikas river	Samarina	West Macedonia	Grevenon	40.07	21.02	0	Trapping	Nyctalus lasiopterus	1978	Helversen & Weid 1990	Published
4841	Louros river, bunker betw. Vouliasta and Panagia	Vouliasta	Epirus	Ioanninon	39.38	20.86	Bunker	Observation	Myotis bechsteinii	1979	Helversen & Weid 1990	Published
5011	Bunker behind Prasinis store	Kato Stavros	Central Macedonia	Thessalonikis	40.67	23.66	Bunker	Trapping	Rhinolophus ferrumequinum	1979	Helversen & Weid 1990	Published
5011	Bunker behind Prasinis store	Kato Stavros	Central Macedonia	Thessalonikis	40.67	23.66	Bunker	Trapping	Pipistrellus nathusii	1979	Helversen & Weid 1990	Published
5011	Bunker behind Prasinis store	Kato Stavros	Central Macedonia	Thessalonikis	40.67	23.66	Bunker	Trapping	Myotis myotis	1979	Helversen & Weid 1990	Published
4723	Cave at Gorgopotamos river	Oiti Mts.	Central Greece	Fthiotidas	38.78	22.32	Cave	Trapping	Plecotus auritus	1981	Helversen & Weid 1990	Published
4765	East of Delta of Nestos river	Chrysoupoli	East Macedonia and Thrace	Kavalas	40.87	24.79	0	Observation	Pipistrellus nathusii	1982	Helversen & Weid 1990	Published
4983	Vigla Mt.	Alona	West Macedonia	Florinis	40.76	21.29	0	Trapping	Pipistrellus nathusii	1982	Helversen & Weid 1990	Published
4687	Aliakmonas river near Pefkos	Pefkos	West Macedonia	Kastorias	40.39	20.96	0	Trapping	Pipistrellus nathusii	1982	Helversen & Weid 1990	Published
4748	Creek W of Aridea	Aridea	Central Macedonia	Pellas	40.95	22.03	0	Trapping	Nyctalus leisleri	1982	Helversen & Weid 1990	Published
4588	Plane-tree wood and creek between Rendina and Stavros	Rendina	Central Macedonia	Thessalonikis	40.66	23.65	0	Observation	Myotis daubentonii	1983	Helversen & Weid 1990	Published
4590	Rendina	Rendina	Central Macedonia	Thessalonikis	40.65	23.61	0	Observation	Nyctalus lasiopterus	1983	Helversen & Weid 1990	Published
4736	Church in Delta of Loudias river	Delta of Loudias river	Central Macedonia	Imathias	40.54	22.66	Building	Trapping	Pipistrellus nathusii	1983	Helversen & Weid 1990	Published
4791	House in Delta of Loudias river	Delta of Loudias river	Central Macedonia	Imathias	40.53	22.67	Building	Trapping	Pipistrellus nathusii	1983	Helversen & Weid 1990	Published
4589	Plane-tree wood, rock crevice	Kato Stavros	Central Macedonia	Thessalonikis	40.66	23.65	Rock crevice	Trapping	Myotis nattereri	1983	Helversen & Weid 1990	Published
4957	Sperchios river valley	Agios Georgios	Central Greece	Fthiotidas	38.94	21.96	0	Trapping	Nyctalus leisleri	1983	Helversen & Weid 1990	Published
4742	Creek	Zaimi	Thessaly	Karditsas	39.29	21.93	0	Trapping	Nyctalus leisleri	1983	Helversen & Weid 1990	Published
4740	Creek	Mikroklissoura	East Macedonia and Thrace	Dramas	41.38	24.05	0	Trapping	Nyctalus leisleri	1983	Helversen & Weid 1990	Published
4877	Nestos river	Sidironero	East Macedonia and Thrace	Dramas	41.35	24.21	0	Trapping	Nyctalus noctula	1983	Helversen & Weid 1990	Published
4877	Nestos river	Sidironero	East Macedonia and Thrace	Dramas	41.35	24.21	0	Trapping	Nyctalus leisleri	1983	Helversen & Weid 1990	Published
4877	Nestos river	Sidironero	East Macedonia and Thrace	Dramas	41.35	24.21	0	Trapping	Myotis myotis	1983	Helversen & Weid 1990	Published
4877	Nestos river	Sidironero	East Macedonia and Thrace	Dramas	41.35	24.21	0	Trapping	Miniopterus schreibersii	1983	Helversen & Weid 1990	Published
4582	Creek in plane-tree wood	Kato Stavros	Central Macedonia	Thessalonikis	40.66	23.65	0	Trapping	Myotis bechsteinii	1983	Helversen & Weid 1990	Published
4587	Plane-tree wood	Kato Stavros	Central Macedonia	Thessalonikis	40.66	23.65	0	Trapping	Nyctalus leisleri	1983	Helversen & Weid 1990	Published
4736	Church in Delta of Loudias river	Delta of Loudias river	Central Macedonia	Imathias	40.54	22.66	Building	Trapping	Pipistrellus nathusii	1984	Helversen & Weid 1990	Published
4791	House in Delta of Loudias river	Delta of Loudias river	Central Macedonia	Imathias	40.53	22.67	Building	Trapping	Pipistrellus nathusii	1984	Helversen & Weid 1990	Published
4790	House in Delta of Aliakmon river	Aiginio	Central Macedonia	Pierias	40.52	22.6	0	Trapping	Pipistrellus nathusii	1984	Helversen & Weid 1990	Published
4980	Varda wood	Varda	West Greece	Ilias	38.03	21.36	0	Trapping	Pipistrellus nathusii	1984	Helversen & Weid 1990	Published
4869	N forest	Paranesti	East Macedonia and Thrace	Dramas	41.42	24.5	0	Observation	Nyctalus lasiopterus	1984	Helversen & Weid 1990	Published
3558	Arkoudorema river mouth	Xagnanto	East Macedonia and Thrace	Dramas	41.29	24.48	0	Trapping	Nyctalus lasiopterus	1984	Helversen & Weid 1990	Published
5011	Bunker behind Prasinis store	Kato Stavros	Central Macedonia	Thessalonikis	40.67	23.66	Bunker	Observation	Pipistrellus nathusii	1984	Helversen & Weid 1990	Published
4984	Vitoli	Vitoli	Central Greece	Fthiotidas	38.93	22.03	0	Trapping	Nyctalus leisleri	1985	Helversen & Weid 1990	Published
4593	Volvi lake, plane-tree wood	Rendina	Central Macedonia	Thessalonikis	40.65	23.6	0	Trapping	Myotis bechsteinii	1985	Helversen & Weid 1990	Published
4980	Varda wood	Varda	West Greece	Ilias	38.03	21.36	0	Observation	Pipistrellus nathusii	1986	Helversen & Weid 1990	Published
4750	Davia	Davia	Peloponnese	Arkadias	37.54	22.27	0	Trapping	Nyctalus leisleri	1986	Helversen & Weid 1990	Published
4866	Mouth of Kompsatos creek	Vistonida Lake	East Macedonia and Thrace	Rodopis	41.05	25.14	0	Trapping	Nyctalus leisleri	1987	Helversen & Weid 1990	Published
4702	Beech forest	Vernon Mts.	West Macedonia	Kastorias	40.65	21.38	0	Observation	Plecotus auritus	1987	Helversen & Weid 1990	Published
4983	Vigla Mt.	Alona	West Macedonia	Florinis	40.76	21.29	0	Observation	Pipistrellus nathusii	1987	Helversen & Weid 1990	Published
4850	Megali Prespa lake cave	Psarades	West Macedonia	Florinis	40.83	21.01	Cave	Observation	Myotis daubentonii	1987	Helversen & Weid 1990	Published
4849	Megali Prespa lake	Psarades	West Macedonia	Florinis	40.83	21.02	0	Trapping	Pipistrellus nathusii	1987	Helversen & Weid 1990	Published
4686	Aliakmonas river near Nestorio	Nestorio	West Macedonia	Kastorias	40.4	21.06	0	Trapping	Pipistrellus nathusii	1987	Helversen & Weid 1990	Published
4828	Lake below Epano Arena summit	Pefkofyto	West Macedonia	Kastorias	40.3	20.91	0	Trapping	Plecotus auritus	1987	Helversen & Weid 1990	Published
4828	Lake below Epano Arena summit	Pefkofyto	West Macedonia	Kastorias	40.3	20.91	0	Trapping	Myotis daubentonii	1987	Helversen & Weid 1990	Published
4829	Lake in beech forest below Epano Arena summit	Pefkofyto	West Macedonia	Kastorias	40.3	20.91	0	Trapping	Nyctalus leisleri	1987	Helversen & Weid 1990	Published
4829	Lake in beech forest below Epano Arena summit	Pefkofyto	West Macedonia	Kastorias	40.3	20.91	0	Trapping	Myotis nattereri	1987	Helversen & Weid 1990	Published
4697	Arkoudorema river	Dipotama	East Macedonia and Thrace	Dramas	41.34	24.59	0	Trapping	Rhinolophus hipposideros	1987	Helversen & Weid 1990	Published
4697	Arkoudorema river	Dipotama	East Macedonia and Thrace	Dramas	41.34	24.59	0	Trapping	Myotis emarginatus	1987	Helversen & Weid 1990	Published
4697	Arkoudorema river	Dipotama	East Macedonia and Thrace	Dramas	41.34	24.59	0	Trapping	Myotis davidii	1987	Helversen & Weid 1990	Published
4697	Arkoudorema river	Dipotama	East Macedonia and Thrace	Dramas	41.34	24.59	0	Trapping	Myotis daubentonii	1987	Helversen & Weid 1990	Published
4697	Arkoudorema river	Dipotama	East Macedonia and Thrace	Dramas	41.34	24.59	0	Recording	Tadarida teniotis	1987	Helversen & Weid 1990	Published
4759	Dipotama	Dipotama	East Macedonia and Thrace	Dramas	41.36	24.61	0	Trapping	Nyctalus leisleri	1987	Helversen & Weid 1990	Published
4586	Plane-tree wood	Rendina	Central Macedonia	Thessalonikis	40.65	23.61	0	Trapping	Nyctalus leisleri	1988	Helversen & Weid 1990	Published
4586	Plane-tree wood	Rendina	Central Macedonia	Thessalonikis	40.65	23.61	0	Observation	Pipistrellus nathusii	1988	Helversen & Weid 1990	Published
4590	Rendina	Rendina	Central Macedonia	Thessalonikis	40.65	23.61	0	Trapping	Nyctalus lasiopterus	1988	Helversen & Weid 1990	Published
4914	Rendina	Rendina	Thessaly	Karditsas	39.06	21.97	0	Trapping	Nyctalus leisleri	1988	Helversen & Weid 1990	Published
4914	Rendina	Rendina	Thessaly	Karditsas	39.06	21.97	0	Trapping	Nyctalus lasiopterus	1988	Helversen & Weid 1990	Published
4983	Vigla Mt.	Alona	West Macedonia	Florinis	40.76	21.29	0	Observation	Pipistrellus nathusii	1988	Helversen & Weid 1990	Published
4983	Vigla Mt.	Alona	West Macedonia	Florinis	40.76	21.29	0	Trapping	Nyctalus leisleri	1988	Helversen & Weid 1990	Published
4703	Beech forest edge	Vernon Mts.	West Macedonia	Kastorias	40.65	21.37	0	Trapping	Plecotus auritus	1988	Helversen & Weid 1990	Published
4826	Ladopotamos river near Gavros	Gavros	West Macedonia	Kastorias	40.62	21.19	0	Trapping	Myotis daubentonii	1988	Helversen & Weid 1990	Published
4849	Megali Prespa lake	Psarades	West Macedonia	Florinis	40.83	21.02	0	Trapping	Pipistrellus nathusii	1988	Helversen & Weid 1990	Published
4850	Megali Prespa lake cave	Psarades	West Macedonia	Florinis	40.83	21.01	Cave	Trapping	Myotis nattereri	1988	Helversen & Weid 1990	Published
4850	Megali Prespa lake cave	Psarades	West Macedonia	Florinis	40.83	21.01	Cave	Trapping	Myotis daubentonii	1988	Helversen & Weid 1990	Published
4941	Sarantaporos river	Pefkofyto	West Macedonia	Kastorias	40.29	20.95	0	Trapping	Nyctalus leisleri	1988	Helversen & Weid 1990	Published
4826	Ladopotamos river near Gavros	Gavros	West Macedonia	Kastorias	40.62	21.19	0	Trapping	Nyctalus leisleri	1988	Helversen & Weid 1990	Published
4723	Cave at Gorgopotamos river	Oiti Mts.	Central Greece	Fthiotidas	38.78	22.32	Cave	Trapping	Plecotus auritus	1988	Helversen & Weid 1990	Published
4805	Katavothra Cave	Oiti Mt.	Central Greece	Fokidos	38.77	22.29	Cave	Trapping	Barbastella barbastellus	1988	Helversen & Weid 1990	Published
4826	Ladopotamos river near Gavros	Gavros	West Macedonia	Kastorias	40.62	21.19	0	Trapping	Myotis bechsteinii	1988	Helversen & Weid 1990	Published
4789	House Delta of Axios river	Delta of Axios river	Central Macedonia	Thessalonikis	40.53	22.71	0	Trapping	Pipistrellus nathusii	1988	Helversen & Weid 1990	Published
4743	Creek 15 km N	Paranesti	East Macedonia and Thrace	Dramas	41.4	24.48	0	Trapping	Pipistrellus nathusii	1988	Helversen & Weid 1990	Published
4738	Creek	Dipotama	East Macedonia and Thrace	Dramas	41.36	24.6	0	Trapping	Pipistrellus nathusii	1988	Helversen & Weid 1990	Published
4746	Creek valley	Loutropigi	Thessaly	Karditsas	39.1	22.05	0	Trapping	Myotis bechsteinii	1989	Helversen & Weid 1990	Published
4739	Creek	Marathoussa	Central Macedonia	Chalkidikis	40.56	23.49	0	Trapping	Pipistrellus nathusii	1982	Helversen & Weid 1990, cf. Volleth 1987	Published
4739	Creek	Marathoussa	Central Macedonia	Chalkidikis	40.56	23.49	0	Trapping	Nyctalus lasiopterus	1982	Helversen & Weid 1990, cf. Volleth 1987	Published
4739	Creek	Marathoussa	Central Macedonia	Chalkidikis	40.56	23.49	0	Trapping	Pipistrellus nathusii	1984	Helversen & Weid 1990, cf. Volleth 1987	Published
4958	Sperchios river valley	Makri	Central Greece	Fthiotidas	38.93	22.14	0	Trapping	Nyctalus leisleri	1983	Helversen & Weid 1990, cf. Volleth 1987	Published
4958	Sperchios river valley	Makri	Central Greece	Fthiotidas	38.93	22.14	0	Trapping	Nyctalus lasiopterus	1983	Helversen & Weid 1990, cf. Volleth 1987	Published
4687	Aliakmonas river near Pefkos	Pefkos	West Macedonia	Kastorias	40.39	20.96	0	Trapping	Nyctalus leisleri	1982	Helversen & Weid 1990, cf. Volleth 1987, Bogdanowicz 1990	Published
4687	Aliakmonas river near Pefkos	Pefkos	West Macedonia	Kastorias	40.39	20.96	0	Trapping	Myotis daubentonii	1982	Helversen & Weid 1990, cf. Volleth 1987, Bogdanowicz 1990	Published
4687	Aliakmonas river near Pefkos	Pefkos	West Macedonia	Kastorias	40.39	20.96	0	Trapping	Myotis daubentonii	1987	Helversen & Weid 1990, cf. Volleth 1987, Bogdanowicz 1990	Published
4842	Diavolorema stream	Loutra Thermia	East Macedonia and Thrace	Dramas	41.46	24.45	0	Trapping	Myotis emarginatus	1987	Helversen & Weid 1990, Petrov and Helversen, 2011	Published
4842	Diavolorema stream	Loutra Thermia	East Macedonia and Thrace	Dramas	41.46	24.45	0	Trapping	Myotis bechsteinii	1987	Helversen & Weid 1990, Petrov and Helversen, 2011	Published
4747	Creek valley	Vitoli	Central Greece	Fthiotidas	38.93	22.03	0	Trapping	Barbastella barbastellus	1985	Helversen & Weid 1990.	Published
4598	Karpathos	Karpathos	South Aegean	Dodekannisou	35.61	27.13	0	Other	Hypsugo savii	1989	Helversen 1989	Published
4653	Samos	Samos	North Aegean	Samou	37.75	26.78	0	Other	Eptesicus serotinus	1988	Helversen 1998	Published
4770	Estuary of Makaris creek, Charaki bay	Rhodes	South Aegean	Dodekannisou	36.16	28.09	0	Recording	Eptesicus anatolicus	1996	Helversen 1998	Published
4814	Kiotari Sea shore	Rhodes	South Aegean	Dodekannisou	36.04	27.95	0	Recording	Eptesicus anatolicus	1996	Helversen 1998	Published
4831	Lardos Bay (estuary)	Rhodes	South Aegean	Dodekannisou	36.07	28.01	0	Trapping	Eptesicus anatolicus	1996	Helversen 1998	Published
4704	Bridge near Agios Georgios Loryma, Gaiduras Creek	Rhodes	South Aegean	Dodekannisou	36.15	28.04	0	Observation	Eptesicus anatolicus	1996	Helversen 1998	Published
4825	Lachania Sea shore	Rhodes	South Aegean	Dodekannisou	35.95	27.88	0	Recording	Eptesicus anatolicus	1996	Helversen 1998	Published
4817	Kolimbia Sea shore	Rhodes	South Aegean	Dodekannisou	36.25	28.16	0	Recording	Eptesicus anatolicus	1996	Helversen 1998	Published
4938	Salakos Creek	Rhodes	South Aegean	Dodekannisou	36.3	27.94	0	Trapping	Eptesicus anatolicus	1996	Helversen 1998, Volleth et al. 2001.	Published
4670	Aggitis river	Aggitis	East Macedonia and Thrace	Dramas	41.2	23.9	0	Observation	Myotis davidii	1983	Helversen et al. 2001	Published
4583	Kato Stavros	Kato Stavros	Central Macedonia	Thessalonikis	40.67	23.66	0	Observation	Myotis emarginatus	1986	Helversen et al. 2001	Published
4845	Small stream	Loutropigi	Thessaly	Karditsas	39.11	22.04	0	Observation	Myotis alcathoe	1991	Helversen et al. 2001	Published
4845	Small stream	Loutropigi	Thessaly	Karditsas	39.11	22.04	0	Observation	Myotis alcathoe	1992	Helversen et al. 2001	Published
4697	Arkoudorema river	Dipotama	East Macedonia and Thrace	Dramas	41.34	24.59	0	Trapping	Rhinolophus hipposideros	1997	Helversen et al. 2001	Published
4697	Arkoudorema river	Dipotama	East Macedonia and Thrace	Dramas	41.34	24.59	0	Trapping	Myotis emarginatus	1997	Helversen et al. 2001	Published
4697	Arkoudorema river	Dipotama	East Macedonia and Thrace	Dramas	41.34	24.59	0	Trapping	Myotis davidii	1997	Helversen et al. 2001	Published
4697	Arkoudorema river	Dipotama	East Macedonia and Thrace	Dramas	41.34	24.59	0	Trapping	Myotis alcathoe	1997	Helversen et al. 2001	Published
4918	River (Fournikos)	Kleitsos	Central Greece	Evrytanias	39.07	21.85	0	Collection	Myotis alcathoe	1981	Helversen et al. 2001, cf. Volleth 1987	Published
4843	Diavolorema stream	Loutra Thermia to Nestos River	East Macedonia and Thrace	Dramas	41.41	24.46	0	Trapping	Pipistrellus pygmaeus	1997	Helversen et al. 2001, Petrov and Helversen 2011	Published
4843	Diavolorema stream	Loutra Thermia to Nestos River	East Macedonia and Thrace	Dramas	41.41	24.46	0	Trapping	Nyctalus noctula	1997	Helversen et al. 2001, Petrov and Helversen 2011	Published
4843	Diavolorema stream	Loutra Thermia to Nestos River	East Macedonia and Thrace	Dramas	41.41	24.46	0	Trapping	Myotis davidii	1997	Helversen et al. 2001, Petrov and Helversen 2011	Published
4843	Diavolorema stream	Loutra Thermia to Nestos River	East Macedonia and Thrace	Dramas	41.41	24.46	0	Trapping	Myotis alcathoe	1997	Helversen et al. 2001, Petrov and Helversen 2011	Published
4843	Diavolorema stream	Loutra Thermia to Nestos River	East Macedonia and Thrace	Dramas	41.41	24.46	0	Trapping	Barbastella barbastellus	1997	Helversen et al. 2001, Petrov and Helversen 2011	Published
4843	Diavolorema stream	Loutra Thermia to Nestos River	East Macedonia and Thrace	Dramas	41.41	24.46	0	Observation	Pipistrellus pipistrellus	1997	Helversen et al. 2001, Petrov and Helversen 2011	Published
4843	Diavolorema stream	Loutra Thermia to Nestos River	East Macedonia and Thrace	Dramas	41.41	24.46	0	Observation	Miniopterus schreibersii	1997	Helversen et al. 2001, Petrov and Helversen 2011	Published
4889	Patras	Patras	West Greece	Achaias	38.22	21.73	0	Observation	Eptesicus serotinus	1908	Hopkins & Rotschild 1956	Published
4889	Patras	Patras	West Greece	Achaias	38.22	21.73	0	Observation	Myotis myotis	1908	Hopkins & Rotschild 1956	Published
4931	Rocky crevice	Akrata	West Greece	Achaias	38.15	22.31	Rock crevice	Collection	Myotis nattereri	1964	Horacek & Hanak 1984, Helversen & Weid 1989	Published
4821	Koufovouno cave	Koufovouno	East Macedonia and Thrace	Evrou	41.35	26.45	Cave	Observation	Myotis capaccinii	1963	Hurka 1972	Published
4757	Didymoteicho cave	Didymoteicho	East Macedonia and Thrace	Evrou	41.35	26.48	Cave	Observation	Myotis capaccinii	1963	Hurka 1972	Published
[truncated: 6,301 more rows]
